# Supplementary material for: Mechanistic molecular responses of the giant clam Tridacna crocea to Vibrio coralliilyticus challenge
Source: PLoS One. 2020 Apr 10;15(4):e0231399. doi: 10.1371/journal.pone.0231399 (PMC7148125; doi:10.1371/journal.pone.0231399)
Supplement: S1 Table — (XLSX) [file pone.0231399.s005.xlsx]

## Sheet: Sheet1
Name	Sequence
TcMyD88-F1	5' TTGCTCCAGTCCCGAAACG 3'
TcMyD88-F2	5' AGTCGGCTACGATTGACAGAG 3'
TcMyD88-R1	5' AGGTCATCCCGTCCAGGTA 3'
TcMyD88-R2	5' TTCCAAGGTGGCAAGTCTGTA 3'
q-TcMyD88-F	5' TCTCGCCGTCTGTGACTTTAC 3'
q-TcMyD88-R	5' GATACCAACCTCACCGCTTT 3'
pcDNA3.1-TcMyD88-F	5' TAGTCCAGTGTGGTGGAATTCATGGCGGGAAGCGGCGAC 4'
pcDNA3.1-TcMyD88-R	5' GAAGGGCCCTCTAGACTCGAGTACAAACACTTGACCTGATGACGAA 5'
pEGFP-TcMyD88-F	5' CTACCGGACTCAGATCTCGAGATGGCGGGAAGCGGCGAC 6'
pEGFP-TcMyD88-R	5' CCGCGGTACCGTCGACTGCAGTACAAACACTTGACCTGATGACGAA 7'
β-actin-F	5' CCTTCTTGGGTATGGAATCTGC 3'
β-actin-R	5' GACGGAGTATTTTCTCTCTGGTGG 3'
TLR-F	5' GAGTGGTCTCCAGGATTTGA 3'
TLR-R	5' GGATTTCTTGCCAGGTGTAA 3'
IRAK4-F	5' CAGATAGGTGACCCAGATGCT 3'
IRAK4-R	5' TAATGAGGCTTCACTAAGGACAG 3'
TRAF6-F	5' CACCAGCCAATAGAAGGGAC 3'
TRAF6-R	5' CTGGGACACTTTGACTACGATT 3'
IкB-α-F	5' CAAGACGATGATGGCGATAC 3'
IкB-α-R	5' AGGCTGCTTTGTAATAACTGCT 3'
IL-17-F	5' GAAATAGTGAAGAAACAGGAGGC 3'
IL-17-R	5' CCACATCTTAGCTTCGCCAC 3'
IAP1-F	5' CTGAACCTAAATATCCGCAATG 3'
IAP1-R	5' CTCCCAATCATACAGTTCTCCA 3'
