# Supplementary material for: Mechanistic molecular responses of the giant clam Tridacna crocea to Vibrio coralliilyticus challenge
Source: PLoS One. 2020 Apr 10;15(4):e0231399. doi: 10.1371/journal.pone.0231399 (PMC7148125; doi:10.1371/journal.pone.0231399)
Supplement: S2 Table — (XLSX) [file pone.0231399.s006.xlsx]

## Sheet: Sheet1
gene_id	sample_readcount(V0)	sample_readcount(V6)	sample_readcount(V12)	sample_readcount(V24)	sample_fpkm(V0)	sample_fpkm(V6)	sample_fpkm(V12)	sample_fpkm(V24)	Gene Length	NR GI	NR ID	NR Score	NR Evalue	NR Description	NT GI	NT ID	NT Score	NT Evalue	NT Description	KO ID	KO Name	KO Description	Http Link	Swissprot ID	Swissprot Score	Swissprot Evalue	Swissprot Description	PFAM ID	PFAM description	Gene Ontology Biological Pathway	BP Description	Gene Ontology Molecular Function	MF Description	Gene Ontology Cellular Component	CC Description	KOG ID	KOG Description	log2FC(V0vsV6)	p value(V0vsV6)	log2FC(V0vsV12)	p value(V0vsV12)	log2FC(V0vsV24)	p value(V0vsV24)	CDS_flag
Cluster-10179.0	5	52	188	101	0.26	2.78	9.25	4.57	1543	5935179	CEL93230.1	687	2.4e-69	unnamed protein product [Vitrella brassicaformis CCMP3155]	EF152772.1	EF152772	580	0	Symbiodinium sp. C3 Bacl-2 mRNA, complete cds	--	--	--	--	--	--	--	--	PF11883	Domain of unknown function (DUF3403)	GO:0009069//GO:0016310	serine family amino acid metabolic process//phosphorylation	GO:0004674	protein serine/threonine kinase activity	--	--	--	--	-3.5334	0.99885	-5.228	0.028825	-4.0504	0.95523	blast,frame:-3 start:1532 end:201
Cluster-10809.0	299	17	20	25	9.98	0.59	0.64	0.73	2233	10526216	XP_021359048.1	1653	3.4e-181	solute carrier family 23 member 1-like [Mizuhopecten yessoensis]	--	--	--	--	--	K14611	SLC23A1_2, SVCT1_2	solute carrier family 23 (nucleobase transporter), member 1/2	http://www.genome.jp/dbget-bin/www_bget?ko:K14611	B0JZG0	1297	2.4e-141	Solute carrier family 23 member 2 OS=Xenopus tropicalis GN=slc23a2 PE=2 SV=1	PF00860	Permease family	GO:0006810//GO:0055085	transport//transmembrane transport	GO:0005215	transporter activity	GO:0016020	membrane	KOG1292	Xanthine/uracil transporters	3.9817	0.0015722	3.9067	0.001627	3.8661	0.0040042	blast,frame:1 start:238 end:2115
Cluster-14677.0	242	88	25	23	5.97	2.26	0.59	0.5	2926	5118777	XP_011061753.1	144	4.2e-06	PREDICTED: tyrosine-protein phosphatase Lar isoform X1 [Acromyrmex echinatior]	--	--	--	--	--	--	--	--	--	--	--	--	--	PF13895	Immunoglobulin domain	--	--	GO:0005515	protein binding	--	--	--	--	1.3046	0.8931	3.2797	0.019663	3.6812	0.025248	blast,frame:3 start:3 end:1757
Cluster-14809.0	0	4	211	179	0	0.12	5.56	4.34	2640	11121106	XP_022305394.1	1086	2.3e-115	uncharacterized protein LOC111112269 [Crassostrea virginica]	--	--	--	--	--	--	--	--	--	Q7ZV90	428	1.7e-40	ATP-dependent DNA helicase PIF1 OS=Danio rerio GN=pif1 PE=2 SV=1	PF06414//PF01695//PF07728//PF12106//PF00437//PF00004//PF02689//PF01443//PF03266//PF01637//PF05970	Zeta toxin//IstB-like ATP binding protein//AAA domain (dynein-related subfamily)//Colicin C terminal ribonuclease domain//Type II/IV secretion system protein//ATPase family associated with various cellular activities (AAA)//Helicase//Viral (SDOWNerfamily 1) RNA helicase//NTPase//Archaeal ATPase//PIF1-like helicase	GO:0000723//GO:0006810//GO:0006281//GO:0051252	telomere maintenance//transport//DNA repair//regulation of RNA metabolic process	GO:0016301//GO:0003678//GO:0005524//GO:0098519//GO:0004540//GO:0016887//GO:0004386	kinase activity//DNA helicase activity//ATP binding//nucleotide phosphatase activity, acting on free nucleotides//ribonuclease activity//ATPase activity//helicase activity	GO:0005657	replication fork	KOG0987	DNA helicase PIF1/RRM3	NA	NA	-4.7477	0.017139	-4.311	0.13251	blast,frame:-2 start:2639 end:1143
Cluster-15959.0	93	208	768	168	1.96	4.56	15.41	3.11	3378	5350545	XP_011441289.1	1717	2e-188	PREDICTED: amiloride-sensitive amine oxidase [copper-containing] isoform X1 [Crassostrea gigas]	--	--	--	--	--	K11182	AOC1, ABP1	diamine oxidase	http://www.genome.jp/dbget-bin/www_bget?ko:K11182	P19801	1176	3.9e-127	Amiloride-sensitive amine oxidase [copper-containing] OS=Homo sapiens GN=AOC1 PE=1 SV=4	PF02728//PF02727//PF01179	Copper amine oxidase, N3 domain//Copper amine oxidase, N2 domain//Copper amine oxidase, enzyme domain	GO:0055114//GO:0009308	oxidation-reduction process//amine metabolic process	GO:0005507//GO:0048038//GO:0008131	copper ion binding//quinone binding//primary amine oxidase activity	--	--	KOG1186	Copper amine oxidase	-1.3161	0.99885	-3.0411	3.75e-07	-0.56724	0.99981	blast,frame:-2 start:3302 end:660
Cluster-16329.100008	5561	4767	7274.65	4768.9	190.84	170.19	238.08	143.71	2179	2970522	AFM30917.1	1616	6.5e-177	procollagen-proline dioxygenase beta subunit [Mytilus galloprovincialis]	XM_012293821.1	XM_012293821	48	2.67e-13	PREDICTED: Megachile rotundata protein disulfide-isomerase (LOC100881400), transcript variant X1, mRNA	K09580	PDIA1, P4HB	protein disulfide-isomerase A1	http://www.genome.jp/dbget-bin/www_bget?ko:K09580	P09103	1456	8.6e-160	Protein disulfide-isomerase OS=Mus musculus GN=P4hb PE=1 SV=2	PF00578//PF07912//PF00085//PF00462	AhpC/TSA family//ERp29, N-terminal domain//Thioredoxin//Glutaredoxin	GO:0055114//GO:0006118//GO:0009306//GO:0045454	oxidation-reduction process//obsolete electron transport//protein secretion//cell redox homeostasis	GO:0016491//GO:0009055//GO:0015035//GO:0016209	oxidoreductase activity//electron carrier activity//protein disulfide oxidoreductase activity//antioxidant activity	GO:0005788	endoplasmic reticulum lumen	KOG0190	Protein disulfide isomerase (prolyl 4-hydroxylase beta subunit)	0.067415	0.99885	-0.38286	0.099191	0.50761	0.046079	blast,frame:-1 start:2179 end:599
Cluster-16329.100020	409.92	83	249.6	649.93	38.52	8.08	22.45	53.72	970	--	--	--	--	--	AY799997.1	AY799997	59	8.94639e-20	Tridacna gigas carbonic anhydrase gene, exons 12, 13 and partial cds	--	--	--	--	--	--	--	--	--	--	--	--	--	--	--	--	--	--	2.1493	0.010542	0.7204	0.99897	-0.37902	0.99981	--
Cluster-16329.100045	4	0	228	88	1.22	0	67.42	23.75	488	--	--	--	--	--	--	--	--	--	--	--	--	--	--	--	--	--	--	--	--	--	--	--	--	--	--	--	--	NA	NA	-5.8282	0.0078382	-4.1735	0.99981	--
Cluster-16329.100072	1198	599.01	928	1025	29.36	15.29	21.68	22.06	2941	10267131	XP_020619248.1	351	4.2e-30	uncharacterized protein LOC110057012 isoform X3 [Orbicella faveolata]	--	--	--	--	--	--	--	--	--	Q6R7K3	143	2.1e-07	Ribonucleoside-diphosphate reductase small chain OS=Ostreid herpesvirus 1 (isolate France) GN=ORF20 PE=3 SV=1	--	--	--	--	--	--	--	--	--	--	0.84513	0.03927	0.3731	0.99897	0.51092	0.99981	blast,frame:1 start:394 end:1563
Cluster-16329.100086	221	94	226	11	10.48	4.63	10.23	0.46	1653	10065375	XP_011450104.2	723	1.7e-73	PREDICTED: pathogen-related protein [Crassostrea gigas]	--	--	--	--	--	--	--	--	--	P16273	345	4.4e-31	Pathogen-related protein OS=Hordeum vulgare PE=2 SV=2	--	--	--	--	--	--	--	--	--	--	1.0785	0.99885	-0.027603	0.99897	4.6144	0.018328	blast,frame:1 start:1 end:663
Cluster-16329.100089	227	726	521	290	12.72	42.25	27.87	14.28	1441	--	--	--	--	--	--	--	--	--	--	--	--	--	--	--	--	--	--	--	--	--	--	--	--	--	--	--	--	-1.8321	0.0011387	-1.1939	0.36543	-0.06744	0.99981	--
Cluster-16329.100090	351	1042	804	441.99	11.74	36.25	25.64	12.98	2229	--	--	--	--	--	AY799997.1	AY799997	43	1.64472e-10	Tridacna gigas carbonic anhydrase gene, exons 12, 13 and partial cds	--	--	--	--	--	--	--	--	--	--	--	--	--	--	--	--	--	--	-1.7247	6.3032e-05	-1.1911	0.077955	-0.046622	0.99981	--
Cluster-16329.10017	55	334.53	395.53	211.9	1.63	10.34	11.2	5.52	2476	10490827	OWF41666.1	1754	7.3e-193	Phthiocerol synthesis polyketide synthase type I PpsD [Mizuhopecten yessoensis]	--	--	--	--	--	--	--	--	--	Q02251	1014	1.7e-108	Mycocerosic acid synthase OS=Mycobacterium bovis (strain ATCC BAA-935 / AF2122/97) GN=mas PE=1 SV=2	PF00108	Thiolase, N-terminal domain	GO:0008152	metabolic process	GO:0016747	transferase activity, transferring acyl groDOWNs other than amino-acyl groDOWNs	--	--	KOG1394	3-oxoacyl-(acyl-carrier-protein) synthase (I and II)	-2.7595	0.0080809	-2.8416	0.0030363	-1.66	0.99981	blast,frame:2 start:2 end:2476
Cluster-16329.100186	391	2293	2555	538	19.31	117.67	120.43	23.34	1598	10488799	OWF39638.1	507	1.9e-48	hypothetical protein KP79_PYT13563 [Mizuhopecten yessoensis]	--	--	--	--	--	--	--	--	--	--	--	--	--	--	--	--	--	--	--	--	--	--	--	-2.7068	1.7932e-21	-2.7034	3.5035e-22	-0.17452	0.99981	blast,frame:-2 start:1417 end:380
Cluster-16329.100192	2301.36	1313.96	2095.66	3426.34	198.81	117.65	173.18	260.3	1031	--	--	--	--	--	--	--	--	--	--	--	--	--	--	--	--	--	--	PF06423	GWT1	GO:0006506	GPI anchor biosynthetic process	GO:0016746	transferase activity, transferring acyl groDOWNs	GO:0016021//GO:0005789	integral component of membrane//endoplasmic reticulum membrane	--	--	0.65372	0.0075725	0.13976	0.99897	-0.28826	0.80514	--
Cluster-16329.100225	354	196	893.04	1318.54	47.74	27.3	115.53	156.58	759	--	--	--	--	--	--	--	--	--	--	--	--	--	--	--	--	--	--	--	--	--	--	--	--	--	--	--	--	0.69805	0.99885	-1.3303	0.016326	-1.6112	1.83e-05	estscan,start:293 end:59; minus strand
Cluster-16329.100227	391	17	16	9	21.67	0.98	0.85	0.44	1454	--	--	--	--	--	--	--	--	--	--	--	--	--	--	--	--	--	--	--	--	--	--	--	--	--	--	--	--	4.3687	5.5792e-05	4.6157	4.0126e-05	5.727	4.1547e-05	estscan,start:132 end:1; minus strand
Cluster-16329.100256	11105.2	5236.9	3273.2	4331.89	1335.22	650.99	377.21	458.43	818	2998737	EJD76735.1	897	5.7e-94	polyubiquitin [Loa loa]	XM_014365614.1	XM_014365614	240	1.81109e-120	PREDICTED: Trichogramma pretiosum polyubiquitin-A (LOC106648601), mRNA	K08770	UBC	ubiquitin C	http://www.genome.jp/dbget-bin/www_bget?ko:K08770	P0CG71	892	8e-95	Polyubiquitin-A OS=Caenorhabditis elegans GN=ubq-1 PE=3 SV=1	PF14560//PF04452//PF00844//PF00240	Ubiquitin-like domain//RNA methyltransferase//Geminivirus coat protein/nuclear export factor BR1 family//Ubiquitin family	GO:0006364	rRNA processing	GO:0005515//GO:0005198//GO:0008168	protein binding//structural molecule activity//methyltransferase activity	GO:0019028	viral capsid	KOG0001	Ubiquitin and ubiquitin-like proteins	0.9296	9.036e-27	1.7671	2.8879e-66	1.6441	1.087e-51	blast,frame:-1 start:623 end:3
Cluster-16329.100263	817.96	338.07	1201.58	1086.14	69.92	29.96	98.25	81.65	1039	--	--	--	--	--	--	--	--	--	--	--	--	--	--	--	--	--	--	--	--	--	--	--	--	--	--	--	--	1.1199	0.032347	-0.55016	0.99897	-0.12319	0.99981	--
Cluster-16329.100266	1426.34	737.26	1672.37	2116.36	118.22	63.35	132.57	154.24	1063	--	--	--	--	--	--	--	--	--	--	--	--	--	--	--	--	--	--	PF07934	8-oxoguanine DNA glycosylase, N-terminal domain	GO:0006285//GO:0006308//GO:0006281//GO:0006289	base-excision repair, AP site formation//DNA catabolic process//DNA repair//nucleotide-excision repair	GO:0003684//GO:0008534	damaged DNA binding//oxidized purine nucleobase lesion DNA N-glycosylase activity	--	--	--	--	0.79723	0.024384	-0.2249	0.99897	-0.28335	0.99981	--
Cluster-16329.10033	84	900	1327	210	9.76	108.13	147.73	21.47	837	3778525	ESO98052.1	206	7.8e-14	hypothetical protein LOTGIDRAFT_201804 [Lottia gigantea]	--	--	--	--	--	--	--	--	--	H2A0N9	130	1.9e-06	BPTI/Kunitz domain-containing protein 4 OS=Pinctada margaritifera PE=1 SV=1	PF02822//PF00095	Antistasin family//WAP-type (Whey Acidic Protein) 'four-disulfide core'	--	--	GO:0030414//GO:0004867	peptidase inhibitor activity//serine-type endopeptidase inhibitor activity	GO:0005576	extracellular region	--	--	-3.5763	9.9887e-11	-3.977	4.1062e-16	-1.036	0.99981	blast,frame:-2 start:836 end:120
Cluster-16329.100347	77	374	63.88	147	4.72	23.8	3.74	7.92	1341	--	--	--	--	--	--	--	--	--	--	--	--	--	--	--	--	--	--	--	--	--	--	--	--	--	--	--	--	-2.435	0.010432	0.27417	0.99897	-0.64696	0.99981	estscan,start:1341 end:1090; minus strand
Cluster-16329.100378	3302	2313	2939	11833	35.35	25.8	29.96	111.17	6380	3134818	EKC43054.1	2286	3.9e-254	Collagen alpha-1..IV.. chain [Crassostrea gigas]	AY799997.1	AY799997	52	4.72e-15	Tridacna gigas carbonic anhydrase gene, exons 12, 13 and partial cds	K06237	COL4A	collagen, type IV, alpha	http://www.genome.jp/dbget-bin/www_bget?ko:K06237	P17140	2116	7.4e-236	Collagen alpha-2(IV) chain OS=Caenorhabditis elegans GN=let-2 PE=1 SV=2	PF02948//PF01413//PF02067	Amelogenin//C-terminal tandem repeated domain in type 4 procollagen//Metallothionein family 5	GO:0007275	multicellular organismal development	GO:0046872//GO:0005201	metal ion binding//extracellular matrix structural constituent	GO:0005578//GO:0005581	proteinaceous extracellular matrix//collagen trimer	--	--	0.35873	0.14135	0.17269	0.99897	-1.5555	3.41e-53	blast,frame:-3 start:5928 end:586
Cluster-16329.100387	461.39	116.98	82.06	142.07	58.48	15.32	9.97	15.85	790	--	--	--	--	--	--	--	--	--	--	--	--	--	--	--	--	--	--	--	--	--	--	--	--	--	--	--	--	1.8249	0.018097	2.4959	0.001086	1.9853	0.034201	--
Cluster-16329.100391	416.98	65.99	25.98	40.02	116.44	18.84	7.02	9.88	508	--	--	--	--	--	--	--	--	--	--	--	--	--	--	--	--	--	--	--	--	--	--	--	--	--	--	--	--	2.5048	0.0025248	4.0092	4.1577e-05	3.6671	0.00021442	estscan,start:426 end:508
Cluster-16329.100411	2579.84	2208.98	4128.12	3621.3	468.67	413.09	721.39	579.99	634	--	--	--	--	--	--	--	--	--	--	--	--	--	--	--	--	--	--	--	--	--	--	--	--	--	--	--	--	0.069054	0.99885	-0.67353	0.001869	-0.20331	0.99981	estscan,start:1 end:256
Cluster-16329.100468	166	576	189	42	63.3	222.96	70.12	14.19	445	1009756	ABY87356.1	178	7.3e-11	hypothetical protein [Haliotis diversicolor]	--	--	--	--	--	--	--	--	--	--	--	--	--	--	--	--	--	--	--	--	--	--	--	-1.9497	0.0037982	-0.18253	0.99897	2.2686	0.92094	blast,frame:3 start:3 end:251
Cluster-16329.100490	1349	1094.81	612	1459.39	109.45	92.1	47.48	104.11	1080	10070908	XP_019925560.1	556	2.6e-54	PREDICTED: uncharacterized protein LOC109619605 isoform X1 [Crassostrea gigas]	--	--	--	--	--	--	--	--	--	Q10126	161	6.2e-10	Putative uncharacterized transposon-derived protein F52C9.6 OS=Caenorhabditis elegans GN=F52C9.6 PE=5 SV=1	PF03792//PF00959//PF03847	PBC domain//Phage lysozyme//Transcription initiation factor TFIID subunit A	GO:0009253//GO:0006352//GO:0005975//GO:0016998	peptidoglycan catabolic process//DNA-templated transcription, initiation//carbohydrate metabolic process//cell wall macromolecule catabolic process	GO:0003796//GO:0003700	lysozyme activity//transcription factor activity, sequence-specific DNA binding	GO:0005667//GO:0005634//GO:0005669	transcription factor complex//nucleus//transcription factor TFIID complex	--	--	0.14636	0.99885	1.145	0.00073023	0.17245	0.99981	blast,frame:2 start:2 end:1045
Cluster-16329.100492	43	68	312	34	3.88	6.36	26.93	2.7	999	--	--	--	--	--	--	--	--	--	--	--	--	--	--	--	--	--	--	--	--	--	--	--	--	--	--	--	--	-0.81605	0.99885	-2.8545	0.016067	0.62472	0.99981	--
Cluster-16329.100600	372	172	45	349	134.09	63.03	15.76	111.39	455	--	--	--	--	--	--	--	--	--	--	--	--	--	--	--	--	--	--	--	--	--	--	--	--	--	--	--	--	0.95805	0.92127	3.052	0.0012407	0.378	0.99981	--
Cluster-16329.100622	347	935.87	595.02	347.97	7.29	20.47	11.91	6.42	3386	--	--	--	--	--	AY799997.1	AY799997	78	8.78428e-30	Tridacna gigas carbonic anhydrase gene, exons 12, 13 and partial cds	--	--	--	--	--	--	--	--	PF03945	delta endotoxin, N-terminal domain	GO:0009405	pathogenesis	--	--	--	--	--	--	-1.5862	0.00083215	-0.77333	0.99897	0.28189	0.99981	--
Cluster-16329.100638	890.65	848.47	700.21	384	265.68	258.4	202.28	101.28	493	--	--	--	--	--	AY799995.1	AY799995	51	1.23e-15	Tridacna gigas carbonic anhydrase gene, exon 10 and partial cds	--	--	--	--	--	--	--	--	--	--	--	--	--	--	--	--	--	--	-0.084852	0.99885	0.35174	0.99897	1.4997	0.0068699	estscan,start:493 end:376; minus strand
Cluster-16329.100639	4656	4466	7666	6847	125.82	125.62	197.49	162.46	2693	7345908	XP_014670099.1	539	6.2e-52	PREDICTED: SAM pointed domain-containing Ets transcription factor-like [Priapulus caudatus]	--	--	--	--	--	K09442	SPDEF	SAM pointed domain-containing ETS transcription factor	http://www.genome.jp/dbget-bin/www_bget?ko:K09442	P29775	356	3.8e-32	DNA-binding protein D-ETS-4 OS=Drosophila melanogaster GN=Ets98B PE=2 SV=3	PF00178//PF02198	Ets-domain//Sterile alpha motif (SAM)/Pointed domain	GO:0006355	regulation of transcription, DNA-templated	GO:0003700//GO:0043565	transcription factor activity, sequence-specific DNA binding//sequence-specific DNA binding	GO:0005634//GO:0005667	nucleus//transcription factor complex	KOG3805	ERG and related ETS transcription factors	-0.09474	0.99915	-0.71471	1.26e-07	-0.27046	0.092302	blast,frame:-1 start:2549 end:1248
Cluster-16329.100644	206	954	10	0	92.4	432.43	4.38	0	419	--	--	--	--	--	--	--	--	--	--	--	--	--	--	--	--	--	--	--	--	--	--	--	--	--	--	--	--	-2.3662	3.306e-07	4.3692	0.01686	4.7996	0.026038	--
Cluster-16329.100645	12	247	27	19	5.46	113.45	11.99	7.66	417	--	--	--	--	--	AY799997.1	AY799997	86	3.58881e-35	Tridacna gigas carbonic anhydrase gene, exons 12, 13 and partial cds	--	--	--	--	--	--	--	--	--	--	--	--	--	--	--	--	--	--	-4.5183	0.0037753	-1.1653	0.99897	-0.37704	0.99981	--
Cluster-16329.100646	787.84	699.25	197.2	641.24	853.46	742.94	214.25	617.91	328	--	--	--	--	--	AY799997.1	AY799997	34	2.23e-06	Tridacna gigas carbonic anhydrase gene, exons 12, 13 and partial cds	--	--	--	--	--	--	--	--	--	--	--	--	--	--	--	--	--	--	0.017247	0.99885	2.0029	5.61e-05	0.58296	0.99981	--
Cluster-16329.100647	62	901.1	661.06	644.22	13.29	198.4	136.59	121.87	579	--	--	--	--	--	--	--	--	--	--	--	--	--	--	--	--	--	--	--	--	--	--	--	--	--	--	--	--	-4.0162	9.1659e-12	-3.4098	7.9428e-07	-3.0913	1.3978e-05	estscan,start:1 end:100
Cluster-16329.100650	340.08	572.76	963.8	595.74	245.04	410.66	687.16	381.88	362	--	--	--	--	--	AY799997.1	AY799997	34	2.49e-06	Tridacna gigas carbonic anhydrase gene, exons 12, 13 and partial cds	--	--	--	--	--	--	--	--	--	--	--	--	--	--	--	--	--	--	-0.9069	0.86241	-1.4982	0.0023107	-0.52289	0.99981	--
Cluster-16329.100651	603.79	1710.14	390.99	597.6	91.84	268.33	57.11	80.08	704	--	--	--	--	--	AY799997.1	AY799997	37	1.08837e-07	Tridacna gigas carbonic anhydrase gene, exons 12, 13 and partial cds	--	--	--	--	--	--	--	--	--	--	--	--	--	--	--	--	--	--	-1.6568	7.3536e-08	0.63159	0.99897	0.30079	0.99981	--
Cluster-16329.100652	19.53	631.96	49.82	40	3.43	114.42	8.42	6.2	646	--	--	--	--	--	--	--	--	--	--	--	--	--	--	--	--	--	--	--	--	--	--	--	--	--	--	--	--	-5.1709	3.8948e-09	-1.3464	0.99897	-0.74839	0.99981	estscan,start:646 end:538; minus strand
Cluster-16329.100653	40.47	718.41	102.01	82	4.32	79.33	10.42	7.7	887	--	--	--	--	--	--	--	--	--	--	--	--	--	--	--	--	--	--	--	--	--	--	--	--	--	--	--	--	-4.3047	1.1301e-09	-1.3291	0.99897	-0.73285	0.99981	--
Cluster-16329.100656	40	410.99	198	204	47.23	474.5	235.16	214.14	322	--	--	--	--	--	--	--	--	--	--	--	--	--	--	--	--	--	--	--	--	--	--	--	--	--	--	--	--	-3.5159	0.00014307	-2.3028	0.34796	-2.0646	0.78606	--
Cluster-16329.100657	138	871.9	1279	337.73	29.02	188.33	259.11	62.65	585	--	--	--	--	--	--	--	--	--	--	--	--	--	--	--	--	--	--	--	--	--	--	--	--	--	--	--	--	-2.8143	3.8373e-08	-3.2076	5.8541e-13	-1.0053	0.99981	--
Cluster-16329.100670	99	60	430	134	5.34	3.36	22.13	6.35	1487	--	--	--	--	--	--	--	--	--	--	--	--	--	--	--	--	--	--	--	--	--	--	--	--	--	--	--	--	0.56762	0.99885	-2.1142	0.020506	-0.15081	0.99981	estscan,start:1341 end:1270; minus strand
Cluster-16329.100701	273	205	229	826	18.03	14.05	14.45	47.95	1264	--	--	--	--	--	AY799987.1	AY799987	35	2.58e-06	Tridacna gigas carbonic anhydrase gene, exons 2, 3 and partial cds	--	--	--	--	--	--	--	--	PF09396	Thrombin light chain	GO:0007596//GO:0006508	blood coagulation//proteolysis	GO:0004252	serine-type endopeptidase activity	GO:0005576	extracellular region	--	--	0.25843	0.99885	0.25823	0.99897	-1.3113	0.028003	estscan,start:562 end:506; minus strand
Cluster-16329.100735	2098	3490.58	3759	3050	51.56	89.31	88.05	65.8	2934	5340575	XP_011425217.1	2405	2.8e-268	PREDICTED: GTPase-activating Rap..Ran-GAP domain-like protein 3 isoform X2 [Crassostrea gigas]	XM_011481537.1	XM_011481537	41	2.81155e-09	PREDICTED: Oryzias latipes GTPase activating Rap/RanGAP domain-like 3 (garnl3), transcript variant X6, mRNA	--	--	--	--	Q5ZJY3	1759	8.5e-195	GTPase-activating Rap/Ran-GAP domain-like protein 3 OS=Gallus gallus GN=GARNL3 PE=2 SV=1	PF04567//PF02145	RNA polymerase Rpb2, domain 5//Rap/ran-GAP	GO:0051056//GO:0006351	regulation of small GTPase mediated signal transduction//transcription, DNA-templated	GO:0005096	GTPase activator activity	--	--	KOG3686	Rap1-GTPase-activating protein (Rap1GAP)	-0.8893	2.9032e-05	-0.83666	6.5802e-05	-0.25387	0.99981	blast,frame:1 start:1 end:2352
Cluster-16329.100744	374.42	513	949.89	399.63	34.49	48.95	83.73	32.38	984	--	--	--	--	--	--	--	--	--	--	--	--	--	--	--	--	--	--	--	--	--	--	--	--	--	--	--	--	-0.60915	0.99885	-1.3384	0.010236	0.19191	0.99981	--
Cluster-16329.100765	2539.12	3971	4515	3741.25	69.28	112.77	117.43	89.62	2670	11103637	XP_022346186.1	257	3.1e-19	sex peptide receptor-like [Crassostrea virginica]	AY799986.1	AY799986	60	7.00522e-20	Tridacna gigas carbonic anhydrase gene, exon 1 and partial cds	--	--	--	--	Q80UC8	139	5.4e-07	Probable G-protein coDOWNled receptor 139 OS=Mus musculus GN=Gpr139 PE=2 SV=2	PF12398//PF00001	Receptor serine/threonine kinase//7 transmembrane receptor (rhodopsin family)	GO:0007186//GO:0009069//GO:0016310	G-protein coDOWNled receptor signaling pathway//serine family amino acid metabolic process//phosphorylation	GO:0004930//GO:0004674	G-protein coDOWNled receptor activity//protein serine/threonine kinase activity	GO:0016021	integral component of membrane	--	--	-0.80002	7.7085e-05	-0.82572	7.9936e-06	-0.27327	0.78234	blast,frame:2 start:629 end:2086
Cluster-16329.100801	2424	3284	4331	3224.25	108.84	153.29	185.58	127.17	1730	--	--	--	--	--	--	--	--	--	--	--	--	--	--	--	--	--	--	--	--	--	--	--	--	--	--	--	--	-0.59291	0.055211	-0.83264	1.16e-05	-0.12565	0.99981	--
Cluster-16329.100803	83.63	356.44	207.65	123.07	4.9	21.71	11.63	6.34	1389	--	--	--	--	--	--	--	--	--	--	--	--	--	--	--	--	--	--	--	--	--	--	--	--	--	--	--	--	-2.2464	0.027085	-1.3074	0.99897	-0.27147	0.99981	--
Cluster-16329.100833	3504	985	339	316	419.76	122	38.92	33.32	820	--	--	--	--	--	AY799990.1	AY799990	47	3.52497e-13	Tridacna gigas carbonic anhydrase gene, exon 5 and partial cds	--	--	--	--	--	--	--	--	--	--	--	--	--	--	--	--	--	--	1.676	2.8799e-19	3.3743	7.5881e-42	3.7569	1.056e-43	estscan,start:820 end:624; minus strand
Cluster-16329.100856	1681.74	259.63	349.98	6.23	593.22	93.15	119.93	1.95	459	--	--	--	--	--	--	--	--	--	--	--	--	--	--	--	--	--	--	--	--	--	--	--	--	--	--	--	--	2.5406	4.9407e-15	2.2693	4.2783e-13	8.3624	3.717e-21	--
Cluster-16329.100857	2559.18	4466.94	5060.18	2125.02	511.79	918.36	974.46	374.83	601	--	--	--	--	--	AY799997.1	AY799997	68	5.38865e-25	Tridacna gigas carbonic anhydrase gene, exons 12, 13 and partial cds	--	--	--	--	--	--	--	--	--	--	--	--	--	--	--	--	--	--	-0.95845	5.2292e-08	-0.97883	3.3316e-09	0.55413	0.52441	estscan,start:1 end:115
Cluster-16329.100858	1071.67	106.39	55.82	0	411.02	41.41	20.83	0	444	--	--	--	--	--	--	--	--	--	--	--	--	--	--	--	--	--	--	--	--	--	--	--	--	--	--	--	--	3.1776	1.0774e-11	4.2676	1.9849e-14	7.1787	1.279e-14	--
Cluster-16329.100873	214.74	295.87	659.7	332.12	26.75	38.1	78.8	36.42	799	--	--	--	--	--	AB231865.1	AB231865	56	3.41e-18	Spisula solidissima gene for zinc finger protein Sso-Zic, complete cds	--	--	--	--	--	--	--	--	--	--	--	--	--	--	--	--	--	--	-0.61722	0.99885	-1.6145	0.015901	-0.34319	0.99981	estscan,start:799 end:525; minus strand
Cluster-16329.100930	651	143.1	327	891	28.11	6.42	13.47	33.8	1788	--	--	--	--	--	AY799995.1	AY799995	37	2.84676e-07	Tridacna gigas carbonic anhydrase gene, exon 10 and partial cds	--	--	--	--	--	--	--	--	--	--	--	--	--	--	--	--	--	--	2.0308	0.00036379	0.99804	0.21093	-0.16685	0.99981	--
Cluster-16329.100931	956.89	371	630.06	1254	25.04	10.11	15.72	28.81	2772	3765120	ESO84647.1	661	4.5e-66	hypothetical protein LOTGIDRAFT_204704 [Lottia gigantea]	AY799995.1	AY799995	37	4.44173e-07	Tridacna gigas carbonic anhydrase gene, exon 10 and partial cds	K07422	CYP2U1	cytochrome P450 family 2 subfamily U polypeptide 1	http://www.genome.jp/dbget-bin/www_bget?ko:K07422	P12394	457	7.5e-44	Steroid 17-alpha-hydroxylase/17,20 lyase OS=Gallus gallus GN=CYP17A1 PE=2 SV=1	PF00067	Cytochrome P450	GO:0055114	oxidation-reduction process	GO:0016705//GO:0020037//GO:0005506	oxidoreductase activity, acting on paired donors, with incorporation or reduction of molecular oxygen//heme binding//iron ion binding	--	--	--	--	1.2121	0.0054538	0.60754	0.61607	-0.10419	0.99981	blast,frame:-3 start:1561 end:797
Cluster-16329.100944	655.67	1712.77	1574.8	715	18.77	51.02	42.97	17.97	2558	11122810	XP_022307300.1	1472	3.8e-160	sodium-dependent dopamine transporter-like isoform X1 [Crassostrea virginica]	AY799997.1	AY799997	65	1.11447e-22	Tridacna gigas carbonic anhydrase gene, exons 12, 13 and partial cds	--	--	--	--	Q9VR07	162	1.1e-09	Sodium- and chloride-dependent GABA transporter ine OS=Drosophila melanogaster GN=ine PE=1 SV=1	PF11266//PF00209	Protein of unknown function (DUF3066)//Sodium:neurotransmitter symporter family	GO:0006812//GO:0006836	cation transport//neurotransmitter transport	GO:0005328//GO:0071771	neurotransmitter:sodium symporter activity//aldehyde decarbonylase activity	GO:0016021	integral component of membrane	--	--	-1.5401	5.8085e-07	-1.2595	0.00032744	0.16095	0.99981	blast,frame:-1 start:2324 end:456
Cluster-16329.100945	266	0	1	3	81.95	0	0.3	0.82	486	--	--	--	--	--	--	--	--	--	--	--	--	--	--	--	--	--	--	--	--	--	--	--	--	--	--	--	--	5.0727	0.0018842	8.06	0.0046184	6.7562	0.0033927	--
Cluster-16329.100949	1666	37	75.9	73	66.05	1.53	2.87	2.54	1923	--	--	--	--	--	--	--	--	--	--	--	--	--	--	--	--	--	--	--	--	--	--	--	--	--	--	--	--	5.3379	1.8999e-24	4.4608	2.6604e-23	4.7983	1.9413e-23	--
Cluster-16329.100950	473	0	0	6	125.66	0	0	1.41	520	6942475	XP_014487170.1	160	1e-08	PREDICTED: putative uncharacterized protein FLJ37770 isoform X2 [Dinoponera quadriceps]	--	--	--	--	--	--	--	--	--	Q3ZCU0	144	2.8e-08	Putative uncharacterized protein FLJ37770 OS=Homo sapiens PE=5 SV=1	PF00196//PF00440//PF12844//PF01022//PF01498//PF08220//PF09339//PF01325//PF13443//PF13404//PF02796	Bacterial regulatory proteins, luxR family//Bacterial regulatory proteins, tetR family//Helix-turn-helix domain//Bacterial regulatory protein, arsR family//Transposase//DeoR-like helix-turn-helix domain//IclR helix-turn-helix domain//Iron dependent repressor, N-terminal DNA binding domain//Cro/C1-type HTH DNA-binding domain//AsnC-type helix-turn-helix domain//Helix-turn-helix domain of resolvase	GO:0006355//GO:0015074//GO:0006313//GO:0006310	regulation of transcription, DNA-templated//DNA integration//transposition, DNA-mediated//DNA recombination	GO:0043565//GO:0003677//GO:0003700//GO:0000150	sequence-specific DNA binding//DNA binding//transcription factor activity, sequence-specific DNA binding//recombinase activity	GO:0005667//GO:0005622	transcription factor complex//intracellular	--	--	5.9031	1.6337e-06	5.9169	1.4529e-06	6.5867	3.1724e-06	blast,frame:-2 start:300 end:139|blast,frame:-3 start:476 end:255
Cluster-16329.100959	1698	2483	2518	2115	71.44	108.61	101.07	78.15	1828	9951877	XP_019758936.1	1621	1.4e-177	PREDICTED: serine..threonine-protein phosphatase 2A catalytic subunit beta isoform [Dendroctonus ponderosae]	XM_013925048.1	XM_013925048	394	0	PREDICTED: Limulus polyphemus serine/threonine-protein phosphatase 2A catalytic subunit beta isoform (LOC106464783), transcript variant X2, mRNA	K04382	PPP2C	serine/threonine-protein phosphatase 2A catalytic subunit	http://www.genome.jp/dbget-bin/www_bget?ko:K04382	P62714	1604	4.9e-177	Serine/threonine-protein phosphatase 2A catalytic subunit beta isoform OS=Homo sapiens GN=PPP2CB PE=1 SV=1	PF03636//PF00149//PF12297	Glycosyl hydrolase family 65, N-terminal domain//Calcineurin-like phosphoesterase//Ellis van Creveld protein 2 like protein	GO:0005975//GO:0007224	carbohydrate metabolic process//smoothened signaling pathway	GO:0016787//GO:0003824	hydrolase activity//catalytic activity	--	--	KOG0371	Serine/threonine protein phosphatase 2A, catalytic subunit	-0.7031	0.035671	-0.56377	0.22816	-0.0309	0.99981	blast,frame:2 start:368 end:1363
Cluster-16329.100979	299.85	772.98	90	688.16	3.53	9.49	1.01	7.12	5819	10495396	OWF46235.1	1407	3e-152	RNA-directed DNA polymerase from mobile element jockey [Mizuhopecten yessoensis]	--	--	--	--	--	--	--	--	--	Q95SX7	390	9.3e-36	Probable RNA-directed DNA polymerase from transposon BS OS=Drosophila melanogaster GN=RTase PE=2 SV=1	PF04824//PF06160//PF07851//PF04513//PF06009//PF16326//PF13851//PF04977//PF05531	Conserved region of Rad21 / Rec8 like protein//Septation ring formation regulator, EzrA//TMPIT-like protein//Baculovirus polyhedron envelope protein, PEP, C terminus//Laminin Domain II//ABC transporter C-terminal domain//Growth-arrest specific micro-tubule binding//Septum formation initiator//Nucleopolyhedrovirus P10 protein	GO:0007049//GO:0007155//GO:0000921//GO:0048870	cell cycle//cell adhesion//septin ring assembly//cell motility	GO:0003677//GO:0005198	DNA binding//structural molecule activity	GO:0000228//GO:0005940//GO:0019028//GO:0031514//GO:0019031//GO:0016021	nuclear chromosome//septin ring//viral capsid//motile cilium//viral envelope//integral component of membrane	--	--	-1.521	0.0071542	1.7409	0.19211	-0.91258	0.60623	blast,frame:2 start:1283 end:4723
Cluster-16329.101007	259	516	740	250	9.42	19.52	25.66	7.98	2072	10077764	XP_019918967.1	675	8e-68	PREDICTED: low-density lipoprotein receptor-related protein 4 isoform X1 [Crassostrea gigas]	--	--	--	--	--	K03068	LRP5_6	low density lipoprotein receptor-related protein 5/6	http://www.genome.jp/dbget-bin/www_bget?ko:K03068	Q8VI56	313	2.8e-27	Low-density lipoprotein receptor-related protein 4 OS=Mus musculus GN=Lrp4 PE=1 SV=3	--	--	--	--	--	--	--	--	KOG1215	Low-density lipoprotein receptors containing Ca2+-binding EGF-like domains	-1.1493	0.41906	-1.5099	0.014835	0.33694	0.99981	estscan,start:1503 end:429; minus strand
Cluster-16329.101046	4536.13	1977.68	2341.92	8121.5	66.3	30.12	32.61	104.19	4746	5351801	XP_011443284.1	604	3.2e-59	PREDICTED: collagen alpha-1..I.. chain-like isoform X1 [Crassostrea gigas]	--	--	--	--	--	K06823	COL18A	collagen, type XVIII, alpha	http://www.genome.jp/dbget-bin/www_bget?ko:K06823	Q9JI03	276	1.3e-22	Collagen alpha-1(V) chain OS=Rattus norvegicus GN=Col5a1 PE=1 SV=1	PF00057//PF06482	Low-density lipoprotein receptor domain class A//Collagenase NC10 and Endostatin	GO:0007155	cell adhesion	GO:0005515//GO:0005198	protein binding//structural molecule activity	GO:0031012	extracellular matrix	--	--	1.0428	1.3913e-12	0.95844	1.3062e-10	-0.55436	2.9559e-07	blast,frame:1 start:148 end:4254
Cluster-16329.101082	614	6845.4	1725.39	546	48.38	559.29	129.98	37.82	1104	--	--	--	--	--	--	--	--	--	--	--	--	--	--	--	--	--	--	--	--	--	--	--	--	--	--	--	--	-3.6337	5.3218e-88	-1.4859	3.2574e-06	0.45526	0.99981	estscan,start:1 end:85
Cluster-16329.101083	89	714	256	48	31.39	256.16	87.72	14.99	459	--	--	--	--	--	--	--	--	--	--	--	--	--	--	--	--	--	--	--	--	--	--	--	--	--	--	--	--	-3.1589	1.7896e-07	-1.5196	0.75573	1.1767	0.99981	--
Cluster-16329.101132	371.82	761.7	1029.28	494.9	89.04	186.99	237.89	104.64	547	--	--	--	--	--	--	--	--	--	--	--	--	--	--	--	--	--	--	--	--	--	--	--	--	--	--	--	--	-1.1895	0.086381	-1.4643	0.0017864	-0.12661	0.99981	--
Cluster-16329.101133	56	646	77	184.97	10.35	122.82	13.69	30.13	628	--	--	--	--	--	--	--	--	--	--	--	--	--	--	--	--	--	--	--	--	--	--	--	--	--	--	--	--	-3.6829	9.4335e-08	-0.45476	0.99897	-1.4379	0.99981	--
Cluster-16329.101143	7653	4503	8976	11749	311.15	190.38	348.17	419.55	1882	10519592	XP_021351698.1	589	6.8e-58	alpha-2-macroglobulin-like isoform X2 [Mizuhopecten yessoensis]	--	--	--	--	--	--	--	--	--	Q03626	491	5.8e-48	Murinoglobulin-1 OS=Rattus norvegicus GN=Mug1 PE=2 SV=1	PF01835	MG2 domain	--	--	GO:0004866	endopeptidase inhibitor activity	--	--	KOG1366	Alpha-macroglobulin	0.61029	2.6016e-09	-0.22537	0.99897	-0.33252	0.00010371	blast,frame:3 start:294 end:1841
Cluster-16329.101170	436	258.01	991.48	227	47.85	29.3	104.22	21.92	870	--	--	--	--	--	--	--	--	--	--	--	--	--	--	--	--	--	--	--	--	--	--	--	--	--	--	--	--	0.60205	0.99885	-1.1806	0.02899	1.2276	0.87849	--
Cluster-16329.101172	134	81	481	48	58.52	35.78	205.01	18.59	423	--	--	--	--	--	--	--	--	--	--	--	--	--	--	--	--	--	--	--	--	--	--	--	--	--	--	--	--	0.57139	0.99885	-1.8391	0.032918	1.767	0.99981	--
Cluster-16329.101193	224	15	20	27	5.19	0.36	0.44	0.55	3098	6387748	XP_013393681.1	1397	2.3e-151	uncharacterized protein LOC106161315 isoform X1 [Lingula anatina]	--	--	--	--	--	K20165	TBC1D2	TBC1 domain family member 2A	http://www.genome.jp/dbget-bin/www_bget?ko:K20165	P03554	246	2.5e-19	Enzymatic polyprotein OS=Cauliflower mosaic virus (strain Strasbourg) GN=ORF V PE=3 SV=1	PF05869//PF02899//PF13495//PF00589	DNA N-6-adenine-methyltransferase (Dam)//Phage integrase, N-terminal SAM-like domain//Phage integrase, N-terminal SAM-like domain//Phage integrase family	GO:0006310//GO:0006306//GO:0015074//GO:0032775	DNA recombination//DNA methylation//DNA integration//DNA methylation on adenine	GO:0009007//GO:0003677	site-specific DNA-methyltransferase (adenine-specific) activity//DNA binding	--	--	KOG0017	FOG: Transposon-encoded proteins with TYA, reverse transcriptase, integrase domains in various combinations	3.7456	0.018212	3.4901	0.02345	3.3384	0.065112	blast,frame:1 start:1690 end:2946|blast,frame:2 start:44 end:2131
Cluster-16329.101208	567.37	209.21	198.7	804.83	101.66	38.59	34.24	127.13	639	--	--	--	--	--	--	--	--	--	--	--	--	--	--	--	--	--	--	--	--	--	--	--	--	--	--	--	--	1.2845	0.076922	1.5184	0.023971	-0.21847	0.99981	--
Cluster-16329.101258	385.4	1884.89	1633.51	285.6	53.52	270.27	217.66	34.93	745	--	--	--	--	--	AY799997.1	AY799997	87	1.85236e-35	Tridacna gigas carbonic anhydrase gene, exons 12, 13 and partial cds	--	--	--	--	--	--	--	--	--	--	--	--	--	--	--	--	--	--	-2.4449	1.8967e-15	-2.0789	6.4645e-10	0.71828	0.99981	--
Cluster-16329.101270	1110.95	518	458	813.33	147.39	70.99	58.28	95.01	767	--	--	--	--	--	--	--	--	--	--	--	--	--	--	--	--	--	--	--	--	--	--	--	--	--	--	--	--	0.94592	0.023372	1.283	0.00093331	0.7358	0.94901	--
Cluster-16329.101271	4075	1916	2338	3608	85.73	41.98	46.88	66.64	3381	11077419	XP_022317030.1	1499	3.7e-163	very low-density lipoprotein receptor-like isoform X2 [Crassostrea virginica]	XM_005110458.2	XM_005110458	57	4.13898e-18	PREDICTED: Aplysia californica low-density lipoprotein receptor-related protein 6-like (LOC101853039), transcript variant X2, mRNA	K20053	VLDLR	very low-density lipoprotein receptor	http://www.genome.jp/dbget-bin/www_bget?ko:K20053	P98156	1320	7.8e-144	Very low-density lipoprotein receptor OS=Mus musculus GN=Vldlr PE=1 SV=1	PF07645//PF00057//PF13855//PF01731//PF10863	Calcium-binding EGF domain//Low-density lipoprotein receptor domain class A//Leucine rich repeat//Arylesterase//Protein of unknown function (DUF2702)	GO:0042274	ribosomal small subunit biogenesis	GO:0005515//GO:0004064//GO:0005509	protein binding//arylesterase activity//calcium ion binding	GO:0030686	90S preribosome	--	--	0.93386	1.9296e-09	0.8062	4.1242e-07	0.46152	0.45902	blast,frame:-2 start:3191 end:597|blast,frame:-3 start:82 end:2
Cluster-16329.101274	4788	2343	2753.99	4205.99	93.34	47.57	51.16	71.98	3627	--	--	--	--	--	--	--	--	--	--	--	--	--	--	--	--	--	--	PF04272//PF07095//PF00558	Phospholamban//Intracellular growth attenuator protein IgaA//Vpu protein	GO:0032801//GO:0006810//GO:0006816//GO:0019076//GO:0006812	receptor catabolic process//transport//calcium ion transport//viral release from host cell//cation transport	GO:0042030//GO:0005261//GO:0005246	ATPase inhibitor activity//cation channel activity//calcium channel regulator activity	GO:0009276//GO:0033644//GO:0016020//GO:0016021	Gram-negative-bacterium-type cell wall//host cell membrane//membrane//integral component of membrane	--	--	0.87622	4.015e-10	0.80257	2.1819e-08	0.4729	0.20941	estscan,start:2955 end:2796; minus strand
Cluster-16329.101290	452	941	630	570	29.79	64.38	39.68	33.02	1266	--	--	--	--	--	AY799997.1	AY799997	61	9.10543e-21	Tridacna gigas carbonic anhydrase gene, exons 12, 13 and partial cds	--	--	--	--	--	--	--	--	--	--	--	--	--	--	--	--	--	--	-1.2127	0.024211	-0.47436	0.99897	-0.048718	0.99981	--
Cluster-16329.101332	268	47	9.99	13	14.86	2.71	0.53	0.63	1453	5344847	XP_011432071.1	480	2.3e-45	PREDICTED: F-box only protein 25 [Crassostrea gigas]	--	--	--	--	--	--	--	--	--	Q1RMS8	243	2.6e-19	F-box only protein 25 OS=Bos taurus GN=FBXO25 PE=2 SV=1	PF12937//PF00646	F-box-like//F-box domain	--	--	GO:0005515	protein binding	--	--	--	--	2.3567	0.067201	4.7503	0.0018935	4.6516	0.004103	blast,frame:3 start:117 end:1142
Cluster-16329.101380	1	0	258	283	0.18	0	45.09	45.33	634	--	--	--	--	--	--	--	--	--	--	--	--	--	--	--	--	--	--	--	--	--	--	--	--	--	--	--	--	NA	NA	-8.0066	0.0073015	-7.8587	0.012399	--
Cluster-16329.101388	9	199	12	15	0.21	4.76	0.26	0.3	3117	--	--	--	--	--	--	--	--	--	--	--	--	--	--	--	--	--	--	PF01848//PF14659	Hok/gef family//Phage integrase, N-terminal SAM-like domain	GO:0015074	DNA integration	GO:0003677	DNA binding	GO:0016020	membrane	--	--	-4.6215	0.016503	-0.41036	0.99897	-0.45104	0.99981	estscan,start:2766 end:2838
Cluster-16329.101424	42	152	285	244.99	5.91	22.07	38.47	30.35	739	--	--	--	--	--	KP274988.1	KP274988	48	8.79e-14	Dreissena polymorpha microsatellite Dp52_contig00295 sequence	--	--	--	--	--	--	--	--	--	--	--	--	--	--	--	--	--	--	-2.0105	0.85456	-2.7578	0.034159	-2.2583	0.32847	estscan,start:739 end:636; minus strand
Cluster-16329.101429	538	1058.37	1001	664	29.24	59.76	51.95	31.71	1477	--	--	--	--	--	--	--	--	--	--	--	--	--	--	--	--	--	--	--	--	--	--	--	--	--	--	--	--	-1.131	0.025018	-0.89109	0.24643	-0.017656	0.99981	--
Cluster-16329.101445	679	309	286	666	95.51	44.87	38.6	82.5	739	--	--	--	--	--	--	--	--	--	--	--	--	--	--	--	--	--	--	--	--	--	--	--	--	--	--	--	--	0.98096	0.18289	1.2521	0.04079	0.31381	0.99981	estscan,start:739 end:553; minus strand
Cluster-16329.101466	1210	353	58	178	200.35	60.24	9.23	25.97	669	--	--	--	--	--	--	--	--	--	--	--	--	--	--	--	--	--	--	PF07213	DAP10 membrane protein	GO:0050776//GO:0014068//GO:0007165	regulation of immune response//positive regulation of phosphatidylinositol 3-kinase signaling//signal transduction	GO:0043548//GO:0005102	phosphatidylinositol 3-kinase binding//receptor binding	GO:0016020	membrane	--	--	1.6224	5.5324e-06	4.3875	1.3241e-16	3.051	7.4669e-12	estscan,start:1 end:54
Cluster-16329.101509	512.01	808.03	1098	693	30	49.16	61.44	35.68	1390	11073933	XP_022313178.1	530	3.5e-51	ATP-binding cassette sub-family A member 5-like isoform X1 [Crassostrea virginica]	--	--	--	--	--	K05648	ABCA5	ATP-binding cassette, subfamily A (ABC1), member 5	http://www.genome.jp/dbget-bin/www_bget?ko:K05648	Q8CF82	423	3.3e-40	ATP-binding cassette sub-family A member 5 OS=Rattus norvegicus GN=Abca5 PE=2 SV=1	PF03970	Herpesvirus UL37 tegument protein	GO:0019068	virion assembly	--	--	--	--	--	--	-0.81308	0.67323	-1.096	0.033648	-0.15076	0.99981	estscan,start:1390 end:986; minus strand
Cluster-16329.101548	53	354	46	109	4.39	30.38	3.64	7.93	1064	--	--	--	--	--	AY799997.1	AY799997	42	2.77651e-10	Tridacna gigas carbonic anhydrase gene, exons 12, 13 and partial cds	--	--	--	--	--	--	--	--	PF00050	Kazal-type serine protease inhibitor domain	--	--	GO:0005515	protein binding	--	--	--	--	-2.8945	0.0035497	0.20903	0.99897	-0.75434	0.99981	--
Cluster-16329.101554	1022.98	339	308	779	48.4	16.67	13.91	32.37	1656	--	--	--	--	--	--	--	--	--	--	--	--	--	--	--	--	--	--	--	--	--	--	--	--	--	--	--	--	1.4386	0.00034905	1.7364	2.0521e-05	0.679	0.99981	estscan,start:670 end:256; minus strand
Cluster-16329.101563	331.57	601.79	1108.99	655.52	41.07	77.06	131.7	71.48	802	--	--	--	--	--	--	--	--	--	--	--	--	--	--	--	--	--	--	--	--	--	--	--	--	--	--	--	--	-1.0148	0.50322	-1.7372	5.45e-05	-0.69741	0.99981	--
Cluster-16329.101594	487	421.34	1173	561	36.99	33.19	85.17	37.46	1135	--	--	--	--	--	--	--	--	--	--	--	--	--	--	--	--	--	--	--	--	--	--	--	--	--	--	--	--	0.05409	0.99885	-1.2635	0.0044293	0.081842	0.99981	estscan,start:711 end:520; minus strand
Cluster-16329.101608	569	203	80	182.08	54.25	20.05	7.3	15.27	960	--	--	--	--	--	--	--	--	--	--	--	--	--	--	--	--	--	--	--	--	--	--	--	--	--	--	--	--	1.3321	0.059487	2.835	2.53e-05	1.9298	0.011098	--
Cluster-16329.101644	325.05	1453.39	769.99	461.45	13.27	61.71	30	16.55	1875	--	--	--	--	--	--	--	--	--	--	--	--	--	--	--	--	--	--	PF05767	Poxvirus virion envelope protein A14	--	--	--	--	GO:0019031	viral envelope	--	--	-2.3155	6.3559e-11	-1.2395	0.069261	-0.21959	0.99981	--
Cluster-16329.101652	2471.1	2443.44	4278.51	2748.61	162.39	166.67	268.64	158.75	1269	--	--	--	--	--	--	--	--	--	--	--	--	--	--	--	--	--	--	--	--	--	--	--	--	--	--	--	--	-0.13861	0.99885	-0.78728	5.57e-05	0.13237	0.99981	--
Cluster-16329.101669	1021.32	1246.98	576.33	384.84	86.63	109.63	46.76	28.7	1045	7819451	KXJ26939.1	272	2.2e-21	hypothetical protein AC249_AIPGENE16391 [Exaiptasia pallida]	AY799997.1	AY799997	59	9.66e-20	Tridacna gigas carbonic anhydrase gene, exons 12, 13 and partial cds	--	--	--	--	--	--	--	--	--	--	--	--	--	--	--	--	--	--	-0.44285	0.99885	0.83014	0.11308	1.694	0.00029966	blast,frame:2 start:233 end:718
Cluster-16329.101678	14	14	208	33	3.66	3.75	52.55	7.62	524	--	--	--	--	--	--	--	--	--	--	--	--	--	--	--	--	--	--	--	--	--	--	--	--	--	--	--	--	-0.15485	0.99885	-3.8884	0.035109	-0.95112	0.99981	estscan,start:524 end:426; minus strand
Cluster-16329.101755	370	215	238.99	1054	35.96	21.64	22.23	90.1	947	--	--	--	--	--	AY799997.1	AY799997	85	3.07e-34	Tridacna gigas carbonic anhydrase gene, exons 12, 13 and partial cds	--	--	--	--	--	--	--	--	--	--	--	--	--	--	--	--	--	--	0.62834	0.99885	0.63525	0.99897	-1.2244	0.010383	--
Cluster-16329.101757	307.38	562.27	1019.85	905.93	4.06	7.73	12.82	10.49	5226	11066736	XP_022311935.1	908	1.9e-94	uncharacterized protein LOC111117146 [Crassostrea virginica]	--	--	--	--	--	--	--	--	--	P34456	256	2.9e-20	Uncharacterized protein F54H12.2 OS=Caenorhabditis elegans GN=F54H12.2 PE=4 SV=1	PF13683//PF00665//PF00770//PF16557//PF00437	Integrase core domain//Integrase core domain//Adenovirus endoprotease//CUT1-like DNA-binding domain of SATB//Type II/IV secretion system protein	GO:0006810//GO:0015074//GO:0006508	transport//DNA integration//proteolysis	GO:0004197//GO:0003677//GO:0005524	cysteine-type endopeptidase activity//DNA binding//ATP binding	--	--	--	--	-1.0261	0.56237	-1.7256	0.00016548	-1.2735	0.020205	blast,frame:-1 start:1809 end:520|blast,frame:-3 start:3901 end:2711
Cluster-16329.101811	0	1.99	1090.79	0	0	1.67	921.83	0	347	--	--	--	--	--	AY799996.1	AY799996	68	2.99e-25	Tridacna gigas carbonic anhydrase gene, exon 11 and partial cds	--	--	--	--	--	--	--	--	--	--	--	--	--	--	--	--	--	--	NA	NA	-7.1177	1.98e-14	NA	NA	--
Cluster-16329.101953	177	664.61	524.86	281.88	22.7	88.08	64.55	31.83	784	--	--	--	--	--	--	--	--	--	--	--	--	--	--	--	--	--	--	--	--	--	--	--	--	--	--	--	--	-2.0636	0.00052433	-1.5635	0.072023	-0.38541	0.99981	--
Cluster-16329.101957	30.07	228.34	240	72.96	10.39	80.24	80.48	22.3	463	--	--	--	--	--	--	--	--	--	--	--	--	--	--	--	--	--	--	--	--	--	--	--	--	--	--	--	--	-3.0796	0.042026	-2.992	0.052884	-0.99286	0.99981	--
Cluster-16329.101962	45.99	448	7.38	8.02	1.85	18.7	0.28	0.28	1903	--	--	--	--	--	--	--	--	--	--	--	--	--	--	--	--	--	--	PF03627	PapG carbohydrate binding domain	GO:0007155	cell adhesion	GO:0030246	carbohydrate binding	--	--	--	--	-3.439	6.3903e-05	2.6443	0.99897	2.8056	0.99981	--
Cluster-16329.101979	77.12	381	324.91	125	64.76	316.63	271.3	93.42	348	--	--	--	--	--	--	--	--	--	--	--	--	--	--	--	--	--	--	--	--	--	--	--	--	--	--	--	--	-2.4595	0.0083447	-2.0702	0.099789	-0.41083	0.99981	estscan,start:348 end:251; minus strand
Cluster-16329.101980	201	792.89	685	411.9	15.27	62.46	49.74	27.5	1135	--	--	--	--	--	--	--	--	--	--	--	--	--	--	--	--	--	--	--	--	--	--	--	--	--	--	--	--	-2.1348	4.177e-05	-1.7642	0.0048844	-0.74918	0.99981	estscan,start:198 end:349
Cluster-16329.101981	290.88	1116.08	968.1	393	50.6	199.95	161.91	60.25	650	--	--	--	--	--	--	--	--	--	--	--	--	--	--	--	--	--	--	--	--	--	--	--	--	--	--	--	--	-2.0948	3.4965e-07	-1.7301	0.00027841	-0.14818	0.99981	--
Cluster-16329.101982	711.62	2490	2767.89	793	45.18	164.1	167.86	44.24	1304	--	--	--	--	--	--	--	--	--	--	--	--	--	--	--	--	--	--	PF04505	Interferon-induced transmembrane protein	GO:0009607	response to biotic stimulus	--	--	GO:0016021	integral component of membrane	--	--	-1.9618	3.2197e-15	-1.9549	8.8314e-16	0.12971	0.99981	--
Cluster-16329.102047	238.29	605	402.03	607.16	29.19	76.6	47.2	65.46	808	--	--	--	--	--	AY799997.1	AY799997	66	9.51551e-24	Tridacna gigas carbonic anhydrase gene, exons 12, 13 and partial cds	--	--	--	--	--	--	--	--	--	--	--	--	--	--	--	--	--	--	-1.4991	0.038767	-0.74991	0.99897	-1.0634	0.45101	--
Cluster-16329.102089	811.28	144.94	558.06	553.03	114.86	21.18	75.82	68.95	736	--	--	--	--	--	--	--	--	--	--	--	--	--	--	--	--	--	--	--	--	--	--	--	--	--	--	--	--	2.3299	2.7811e-06	0.54445	0.99897	0.83876	0.99981	--
Cluster-16329.10210	287.98	905.3	4013.21	562.73	3.36	11.01	44.62	5.77	5873	11068556	XP_022316872.1	1632	2.4e-178	atrial natriuretic peptide receptor 1-like isoform X2 [Crassostrea virginica]	XM_011434266.1	XM_011434266	48	7.27028e-13	PREDICTED: Crassostrea gigas atrial natriuretic peptide receptor 2-like (LOC105331903), mRNA	K12323	ANPRA, NPR1	atrial natriuretic peptide receptor A	http://www.genome.jp/dbget-bin/www_bget?ko:K12323	P55202	840	6.2e-88	Atrial natriuretic peptide receptor 2 OS=Anguilla japonica GN=npr2 PE=2 SV=1	PF00211//PF07714//PF07701//PF00069	Adenylate and Guanylate cyclase catalytic domain//Protein tyrosine kinase//Heme NO binding associated//Protein kinase domain	GO:0006468//GO:0035556//GO:0006182//GO:0046039//GO:0006144//GO:0009190	protein phosphorylation//intracellular signal transduction//cGMP biosynthetic process//GTP metabolic process//purine nucleobase metabolic process//cyclic nucleotide biosynthetic process	GO:0005524//GO:0004672//GO:0016849//GO:0004383	ATP binding//protein kinase activity//phosphorus-oxygen lyase activity//guanylate cyclase activity	--	--	--	--	-1.8073	0.00014567	-3.796	1.2113e-48	-0.68055	0.99981	blast,frame:-2 start:5368 end:2753
Cluster-16329.102114	829.82	3351.3	5433.94	1419.23	218.69	903.9	1384.11	330.43	522	--	--	--	--	--	--	--	--	--	--	--	--	--	--	--	--	--	--	--	--	--	--	--	--	--	--	--	--	-2.1687	6.1644e-24	-2.7065	3.8685e-48	-0.48832	0.99981	estscan,start:1 end:102
Cluster-16329.102119	240	601	601	252	4.83	12.61	11.54	4.46	3519	11085252	XP_022325719.1	293	2.7e-23	uncharacterized protein LOC111125837 [Crassostrea virginica]	--	--	--	--	--	--	--	--	--	--	--	--	--	PF07817//PF05926	GLE1-like protein//Phage head completion protein (GPL)	GO:0016973//GO:0019069	poly(A)+ mRNA export from nucleus//viral capsid assembly	--	--	GO:0005643	nuclear pore	--	--	-1.4792	0.04529	-1.3197	0.12937	0.21553	0.99981	blast,frame:-1 start:3519 end:2095
Cluster-16329.102256	268.33	746.97	507.47	308	4.07	11.8	7.33	4.1	4584	9920504	XP_019637694.1	502	2e-47	PREDICTED: E3 ubiquitin-protein ligase MIB2-like [Branchiostoma belcheri]	--	--	--	--	--	--	--	--	--	Q96AX9	469	5.1e-45	E3 ubiquitin-protein ligase MIB2 OS=Homo sapiens GN=MIB2 PE=1 SV=3	PF14634//PF00023//PF13606//PF16685//PF08402//PF00097//PF06701//PF02666//PF02686//PF13639	zinc-RING finger domain//Ankyrin repeat//Ankyrin repeat//zinc RING finger of MSL2//TOBE domain//Zinc finger, C3HC4 type (RING finger)//Mib_herc2//Phosphatidylserine decarboxylase//Glu-tRNAGln amidotransferase C subunit//Ring finger domain	GO:0006544//GO:0006450//GO:0008654//GO:0006563//GO:0046486//GO:0006810//GO:0006566//GO:0016567	glycine metabolic process//regulation of translational fidelity//phospholipid biosynthetic process//L-serine metabolic process//glycerolipid metabolic process//transport//threonine metabolic process//protein ubiquitination	GO:0046872//GO:0004609//GO:0005515//GO:0061630//GO:0016820//GO:0005215//GO:0004842//GO:0008270//GO:0005524	metal ion binding//phosphatidylserine decarboxylase activity//protein binding//ubiquitin protein ligase activity//hydrolase activity, acting on acid anhydrides, catalyzing transmembrane movement of substances//transporter activity//ubiquitin-protein transferase activity//zinc ion binding//ATP binding	GO:0043190	ATP-binding cassette (ABC) transporter complex	--	--	-1.6319	0.0039578	-0.91464	0.99897	0.086999	0.99981	estscan,start:3337 end:1857; minus strand
Cluster-16329.102263	740	381	170	258	53.35	28.5	11.71	16.35	1181	--	--	--	--	--	--	--	--	--	--	--	--	--	--	--	--	--	--	--	--	--	--	--	--	--	--	--	--	0.80289	0.36667	2.1267	4.93e-05	1.8061	0.0028847	--
Cluster-16329.102273	156.23	384.91	558.69	201.33	81.59	202.2	286.03	93.36	398	5907613	XP_005104709.2	286	2e-23	PREDICTED: zinc metalloproteinase nas-15-like [Aplysia californica]	--	--	--	--	--	--	--	--	--	--	--	--	--	--	--	--	--	--	--	--	--	--	--	-1.4557	0.30491	-1.8337	0.013821	-0.07997	0.99981	blast,frame:2 start:50 end:397
Cluster-16329.102313	1794.02	961.85	1846.66	2408.4	67.56	37.67	66.34	79.65	2010	7964910	AMQ62895.1	1255	4.3e-135	taurine transporter, partial [Meretrix lusoria]	--	--	--	--	--	K05039	SLC6A6S	solute carrier family 6 (neurotransmitter transporter, GABA) member 6/8/11/12/13	http://www.genome.jp/dbget-bin/www_bget?ko:K05039	Q00589	918	1.9e-97	Sodium- and chloride-dependent taurine transporter OS=Canis familiaris GN=SLC6A6 PE=1 SV=2	PF00209	Sodium:neurotransmitter symporter family	GO:0006836//GO:0006812	neurotransmitter transport//cation transport	GO:0005328	neurotransmitter:sodium symporter activity	GO:0016021	integral component of membrane	--	--	0.74446	0.010917	-0.037049	0.99897	-0.13896	0.99981	blast,frame:1 start:1 end:915|blast,frame:3 start:1284 end:1622
Cluster-16329.102327	2469	1910	949	2704	212.18	170.12	78.01	204.34	1035	4843275	XP_009063927.1	160	2.1e-08	hypothetical protein LOTGIDRAFT_229488 [Lottia gigantea]	--	--	--	--	--	--	--	--	--	--	--	--	--	PF00616//PF06455//PF00957	GTPase-activator protein for Ras-like GTPase//NADH dehydrogenase subunit 5 C-terminus//Synaptobrevin	GO:0055114//GO:0006744//GO:0006120//GO:0015992//GO:0016192//GO:0043087//GO:0042773//GO:0006814	oxidation-reduction process//ubiquinone biosynthetic process//mitochondrial electron transport, NADH to ubiquinone//proton transport//vesicle-mediated transport//regulation of GTPase activity//ATP synthesis coDOWNled electron transport//sodium ion transport	GO:0008137	NADH dehydrogenase (ubiquinone) activity	GO:0016021	integral component of membrane	--	--	0.21551	0.99885	1.3841	6.07e-10	0.15475	0.99981	blast,frame:1 start:37 end:489
Cluster-16329.102417	13703.2	11391	8202.69	4044	332.01	287.34	189.43	86.02	2972	5381721	NP_001292291.1	2450	1.7e-273	78 kDa glucose-regulated protein precursor [Crassostrea gigas]	NM_001305362.1	AB122065	648	0	Crassostrea gigas 78 kDa glucose-regulated protein (LOC105340370), mRNA >dbj|AB122065.1| Crassostrea gigas GRP78 mRNA for 78kDa glucose regulated protein, complete cds	K09490	HSPA5, BIP	heat shock 70kDa protein 5	http://www.genome.jp/dbget-bin/www_bget?ko:K09490	Q16956	2435	3.5e-273	78 kDa glucose-regulated protein OS=Aplysia californica PE=1 SV=1	PF02260//PF01968//PF06723	FATC domain//Hydantoinase/oxoprolinase//MreB/Mbl protein	GO:0000902	cell morphogenesis	GO:0016787//GO:0005515	hydrolase activity//protein binding	--	--	KOG0100	Molecular chaperones GRP78/BiP/KAR2, HSP70 sDOWNerfamily	0.11177	0.18174	0.74501	2.62e-22	2.0466	6.23e-89	blast,frame:-2 start:2584 end:506
Cluster-16329.102418	946	1001	674	234	584.17	618.4	409.94	128.46	378	--	--	--	--	--	--	--	--	--	--	--	--	--	--	--	--	--	--	--	--	--	--	--	--	--	--	--	--	-0.23638	0.99885	0.49376	0.99897	2.3013	2.36e-06	--
Cluster-16329.102448	125	306	136	589	3.46	8.83	3.59	14.33	2633	10529354	XP_021362515.1	535	1.8e-51	uncharacterized protein LOC110456235 [Mizuhopecten yessoensis]	--	--	--	--	--	--	--	--	--	--	--	--	--	PF02482//PF05767	Sigma 54 modulation protein / S30EA ribosomal protein//Poxvirus virion envelope protein A14	GO:0044238	primary metabolic process	--	--	GO:0019031	viral envelope	--	--	-1.4465	0.57479	-0.11701	0.99897	-1.9504	0.0074835	blast,frame:-1 start:2633 end:456
Cluster-16329.102519	110	32	24	550	1.28	0.39	0.27	5.62	5888	5463824	XP_011666662.1	992	4e-104	PREDICTED: uncharacterized protein LOC105439418 [Strongylocentrotus purpuratus]	--	--	--	--	--	--	--	--	--	Q03274	186	4.3e-12	Retrovirus-related Pol polyprotein from type-1 retrotransposable element R2 (Fragment) OS=Popillia japonica PE=3 SV=1	PF00628//PF00130	PHD-finger//Phorbol esters/diacylglycerol binding domain (C1 domain)	GO:0035556	intracellular signal transduction	GO:0005515	protein binding	--	--	--	--	1.6265	0.99885	2.2011	0.99897	-2.036	0.008527	blast,frame:2 start:2078 end:5596|blast,frame:3 start:3 end:2180
Cluster-16329.102628	724	1283	1214	865	11.05	20.39	17.65	11.58	4558	10080659	XP_019921631.1	1120	4.4e-119	PREDICTED: nuclear factor NF-kappa-B p105 subunit isoform X1 [Crassostrea gigas]	--	--	--	--	--	K02580	NFKB1	nuclear factor NF-kappa-B p105 subunit	http://www.genome.jp/dbget-bin/www_bget?ko:K02580	P25799	806	4.2e-84	Nuclear factor NF-kappa-B p105 subunit OS=Mus musculus GN=Nfkb1 PE=1 SV=2	PF02485//PF13606//PF00023//PF00554//PF00531	Core-2/I-Branching enzyme//Ankyrin repeat//Ankyrin repeat//Rel homology DNA-binding domain//Death domain	GO:0006355//GO:0007165	regulation of transcription, DNA-templated//signal transduction	GO:0003677//GO:0003700//GO:0008375//GO:0005515	DNA binding//transcription factor activity, sequence-specific DNA binding//acetylglucosaminyltransferase activity//protein binding	GO:0016020//GO:0005667	membrane//transcription factor complex	--	--	-0.98031	0.036764	-0.74103	0.39188	0.02921	0.99981	blast,frame:2 start:206 end:4123
Cluster-16329.102652	87	439	386	209	16.68	86.6	71.25	35.35	615	--	--	--	--	--	AY799997.1	AY799997	107	1.1537e-46	Tridacna gigas carbonic anhydrase gene, exons 12, 13 and partial cds	--	--	--	--	--	--	--	--	PF05410//PF06303	Porcine arterivirus-type cysteine proteinase alpha//Organiser of macrodomain of Terminus of chromosome	GO:0006508	proteolysis	GO:0004197//GO:0043565	cysteine-type endopeptidase activity//sequence-specific DNA binding	--	--	--	--	-2.49	0.0025047	-2.1448	0.034368	-0.97849	0.99981	estscan,start:64 end:192
Cluster-16329.102676	1447	3097	3596	5347	89.94	199.85	213.5	292.06	1326	5343560	XP_011430016.1	453	2.8e-42	PREDICTED: low-density lipoprotein receptor-related protein 4 [Crassostrea gigas]	--	--	--	--	--	K20052	LRP8, APOER2	low-density lipoprotein receptor-related protein 8	http://www.genome.jp/dbget-bin/www_bget?ko:K20052	Q04833	262	1.5e-21	Low-density lipoprotein receptor-related protein OS=Caenorhabditis elegans GN=lrp-1 PE=1 SV=1	PF09064	Thrombomodulin like fifth domain, EGF-like	GO:0007165	signal transduction	GO:0004888	transmembrane signaling receptor activity	GO:0016021	integral component of membrane	KOG1215	Low-density lipoprotein receptors containing Ca2+-binding EGF-like domains	-1.2527	4.5755e-09	-1.3087	6.4238e-11	-1.5997	2.1307e-24	blast,frame:-3 start:1243 end:2
Cluster-16329.102760	401	684.74	113.28	380	5.87	10.44	1.58	4.88	4742	10523245	XP_021355746.1	3181	0	filamin-A-like isoform X2 [Mizuhopecten yessoensis]	AY799997.1	AY799997	69	1.24e-24	Tridacna gigas carbonic anhydrase gene, exons 12, 13 and partial cds	K04437	FLNA	filamin	http://www.genome.jp/dbget-bin/www_bget?ko:K04437	Q9VEN1	1896	1.8e-210	Filamin-A OS=Drosophila melanogaster GN=cher PE=1 SV=2	PF05365	Ubiquinol-cytochrome C reductase, UQCRX/QCR9 like	GO:0006122	mitochondrial electron transport, ubiquinol to cytochrome c	--	--	GO:0005743//GO:0005750	mitochondrial inner membrane//mitochondrial respiratory chain complex III	KOG0518	Actin-binding cytoskeleton protein, filamin	-0.9268	0.5554	1.8284	0.04103	0.36352	0.99981	blast,frame:2 start:365 end:2938
Cluster-16329.102765	2293.05	1055.78	2051.87	4134.04	130.94	62.62	111.89	207.43	1419	5196023	XP_011152285.1	146	1.2e-06	PREDICTED: serine protease nudel [Harpegnathos saltator]	AY799997.1	AY799997	45	8.02656e-12	Tridacna gigas carbonic anhydrase gene, exons 12, 13 and partial cds	--	--	--	--	--	--	--	--	--	--	--	--	--	--	--	--	--	--	0.96411	2.2828e-05	0.165	0.99897	-0.56436	0.0017529	blast,frame:3 start:804 end:1058
Cluster-16329.102778	0	471	35	49	0	259.12	18.82	23.84	392	--	--	--	--	--	--	--	--	--	--	--	--	--	--	--	--	--	--	PF03823	Neurokinin B	GO:0007217	tachykinin receptor signaling pathway	--	--	--	--	--	--	-6.0519	8.5197e-07	NA	NA	NA	NA	estscan,start:230 end:1; minus strand
Cluster-16329.102826	2449.7	76	250	5292.81	113.67	3.67	11.07	215.74	1683	--	--	--	--	--	--	--	--	--	--	--	--	--	--	--	--	--	--	--	--	--	--	--	--	--	--	--	--	4.8556	1.195e-35	3.2973	1.7931e-28	-0.82551	8.6162e-09	--
Cluster-16329.102860	1396.87	637.95	1260.99	1335.93	52.36	24.87	45.09	43.98	2018	7964910	AMQ62895.1	185	5.2e-11	taurine transporter, partial [Meretrix lusoria]	--	--	--	--	--	--	--	--	--	--	--	--	--	PF00209	Sodium:neurotransmitter symporter family	GO:0006836//GO:0006812	neurotransmitter transport//cation transport	GO:0005328	neurotransmitter:sodium symporter activity	GO:0016021	integral component of membrane	--	--	0.97584	0.0033821	0.15231	0.99897	0.35027	0.99981	blast,frame:-2 start:1774 end:1508
Cluster-16329.102872	694.45	637.96	1459.78	958.85	210.02	196.91	427.64	256.42	490	--	--	--	--	--	--	--	--	--	--	--	--	--	--	--	--	--	--	--	--	--	--	--	--	--	--	--	--	-0.032442	0.99885	-1.0671	0.0075407	-0.17951	0.99981	estscan,start:335 end:1; minus strand
Cluster-16329.102886	398	1000.1	208	280	21.14	55.19	10.55	13.07	1505	6033620	AKS48134.1	424	7.4e-39	calponin-like protein-1 [Mytilus coruscus]	--	--	--	--	--	--	--	--	--	P37806	190	3.7e-13	Protein unc-87 OS=Caenorhabditis elegans GN=unc-87 PE=1 SV=3	PF04288//PF01774	MukE-like family//UreD urease accessory protein	GO:0030261//GO:0006807//GO:0007059	chromosome condensation//nitrogen compound metabolic process//chromosome segregation	GO:0016151	nickel cation binding	GO:0005737	cytoplasm	--	--	-1.4842	0.0012057	0.94086	0.87842	0.79326	0.99981	blast,frame:-1 start:1412 end:837
Cluster-16329.102966	341.97	71.37	108.47	196	24.63	5.33	7.47	12.41	1182	--	--	--	--	--	AY799997.1	AY799997	52	8.54433e-16	Tridacna gigas carbonic anhydrase gene, exons 12, 13 and partial cds	--	--	--	--	--	--	--	--	--	--	--	--	--	--	--	--	--	--	2.1056	0.036979	1.6612	0.14883	1.0889	0.99981	--
Cluster-16329.103074	540.76	818.67	1330.44	494	36.83	57.87	86.59	29.58	1234	6388302	XP_013394424.1	144	1.8e-06	uncharacterized protein LOC106161898 isoform X1 [Lingula anatina]	--	--	--	--	--	--	--	--	--	--	--	--	--	--	--	--	--	--	--	--	--	--	--	-0.75314	0.87622	-1.2942	0.0010824	0.4164	0.99981	estscan,start:529 end:579
Cluster-16329.103080	576	1182	1494	1121	18.12	38.69	44.82	30.97	2352	3781968	ESP01496.1	1353	2.2e-146	hypothetical protein LOTGIDRAFT_82132, partial [Lottia gigantea]	--	--	--	--	--	K07763	MMP14	matrix metalloproteinase-14 (membrane-inserted)	http://www.genome.jp/dbget-bin/www_bget?ko:K07763	Q10739	782	1.3e-81	Matrix metalloproteinase-14 OS=Rattus norvegicus GN=Mmp14 PE=2 SV=2	PF10462//PF01400//PF00413	Peptidase M66//Astacin (Peptidase family M12A)//Matrixin	GO:0006508	proteolysis	GO:0008270//GO:0004222	zinc ion binding//metalloendopeptidase activity	GO:0031012	extracellular matrix	--	--	-1.1919	0.0064391	-1.3704	0.00012692	-0.67472	0.55294	blast,frame:1 start:1 end:1983
Cluster-16329.103132	294.18	414.02	868.01	591.02	9.74	14.27	27.41	17.19	2248	10541183	XP_021375644.1	1287	9.4e-139	huntingtin-interacting protein 1-like isoform X1 [Mizuhopecten yessoensis]	AY799997.1	AY799997	36	1.29e-06	Tridacna gigas carbonic anhydrase gene, exons 12, 13 and partial cds	K04559	HIP1	huntingtin interacting protein 1	http://www.genome.jp/dbget-bin/www_bget?ko:K04559	Q8VD75	852	9.6e-90	Huntingtin-interacting protein 1 OS=Mus musculus GN=Hip1 PE=1 SV=2	PF01608//PF03485//PF03462//PF06008	I/LWEQ domain//Arginyl tRNA synthetase N terminal domain//PCRF domain//Laminin Domain I	GO:0006415//GO:0006560//GO:0030155//GO:0030334//GO:0006420//GO:0045995//GO:0006449//GO:0007165//GO:0006525	translational termination//proline metabolic process//regulation of cell adhesion//regulation of cell migration//arginyl-tRNA aminoacylation//regulation of embryonic development//regulation of translational termination//signal transduction//arginine metabolic process	GO:0000166//GO:0005102//GO:0003779//GO:0004814//GO:0005524//GO:0016149	nucleotide binding//receptor binding//actin binding//arginine-tRNA ligase activity//ATP binding//translation release factor activity, codon specific	GO:0005840//GO:0018444//GO:0005737	ribosome//translation release factor complex//cytoplasm	KOG0980	Actin-binding protein SLA2/Huntingtin-interacting protein Hip1	-0.64785	0.99885	-1.5563	0.0033489	-0.72059	0.99981	blast,frame:3 start:3 end:167
Cluster-16329.103168	336	59	40	62	8.58	1.57	0.97	1.39	2834	11114419	XP_022298001.1	1291	4.1e-139	uncharacterized protein LOC111107210 [Crassostrea virginica]	AY799997.1	AY799997	53	5.79338e-16	Tridacna gigas carbonic anhydrase gene, exons 12, 13 and partial cds	--	--	--	--	Q9H0W7	137	9.8e-07	THAP domain-containing protein 2 OS=Homo sapiens GN=THAP2 PE=1 SV=1	PF01609//PF05485	Transposase DDE domain//THAP domain	GO:0006313	transposition, DNA-mediated	GO:0003676//GO:0004803//GO:0003677	nucleic acid binding//transposase activity//DNA binding	--	--	--	--	2.3548	0.019613	3.0751	0.002853	2.724	0.019603	blast,frame:-1 start:2054 end:669|blast,frame:-3 start:2736 end:2446
Cluster-16329.10322	20	700	900	275	1.08	39.42	46.59	13.1	1480	--	--	--	--	--	--	--	--	--	--	--	--	--	--	--	--	--	--	PF00095	WAP-type (Whey Acidic Protein) 'four-disulfide core'	--	--	GO:0030414	peptidase inhibitor activity	GO:0005576	extracellular region	--	--	-5.2841	3.1241e-10	-5.4872	2.661e-12	-3.4954	0.025374	estscan,start:1418 end:473; minus strand
Cluster-16329.103255	52	330	404	114	6.86	44.95	51.1	13.24	770	--	--	--	--	--	--	--	--	--	--	--	--	--	--	--	--	--	--	--	--	--	--	--	--	--	--	--	--	-2.8207	0.0075176	-2.9531	0.0017969	-0.84653	0.99981	--
Cluster-16329.103273	591	691.99	329	182.02	148.58	178.2	79.89	40.41	534	--	--	--	--	--	--	--	--	--	--	--	--	--	--	--	--	--	--	--	--	--	--	--	--	--	--	--	--	-0.38244	0.99885	0.84974	0.55566	1.985	0.0060303	--
Cluster-16329.103307	905.58	250.01	416	1221.82	34.76	9.98	15.23	41.19	1977	11260878	PFX27936.1	358	4.4e-31	Fibroleukin [Stylophora pistillata]	--	--	--	--	--	K05467	ANGPT4	angiopoietin 4	http://www.genome.jp/dbget-bin/www_bget?ko:K05467	Q9Y264	390	3.2e-36	Angiopoietin-4 OS=Homo sapiens GN=ANGPT4 PE=1 SV=1	PF08120//PF00008	Tamulustoxin family//EGF-like domain	GO:0009405//GO:0006810	pathogenesis//transport	GO:0019870//GO:0005515	potassium channel inhibitor activity//protein binding	GO:0005576	extracellular region	--	--	1.702	0.00011	1.1269	0.019187	-0.1462	0.99981	blast,frame:-3 start:1813 end:146
Cluster-16329.103331	186.05	113	730	196	5.05	3.19	18.88	4.67	2683	--	--	--	--	--	--	--	--	--	--	--	--	--	--	--	--	--	--	--	--	--	--	--	--	--	--	--	--	0.56452	0.99885	-1.9675	0.00074124	0.21076	0.99981	estscan,start:1494 end:845; minus strand
Cluster-16329.103332	97.9	67.64	408.51	105.91	7.71	5.53	30.77	7.34	1104	--	--	--	--	--	AY799997.1	AY799997	73	1.69e-27	Tridacna gigas carbonic anhydrase gene, exons 12, 13 and partial cds	--	--	--	--	--	--	--	--	PF09815//PF06085	XK-related protein//Lipoprotein Rz1 precursor	GO:0019064	fusion of virus membrane with host plasma membrane	--	--	GO:0019867//GO:0016021	outer membrane//integral component of membrane	--	--	0.37858	0.99885	-2.0563	0.034318	0.17246	0.99981	estscan,start:532 end:431; minus strand
Cluster-16329.103352	626	690	1973	641	34.69	39.71	104.39	31.21	1454	5341733	XP_011427143.1	307	2.7e-25	PREDICTED: mid1-interacting protein 1A [Crassostrea gigas]	--	--	--	--	--	--	--	--	--	Q8AWD1	174	2.6e-11	Mid1-interacting protein 1-like OS=Danio rerio GN=mid1ip1l PE=2 SV=1	--	--	--	--	--	--	--	--	--	--	-0.29528	0.99885	-1.6515	1.54e-08	0.25176	0.99981	blast,frame:3 start:474 end:980
Cluster-16329.103368	259	166.11	26	248.04	4.47	2.98	0.43	3.76	4063	10537381	XP_021371412.1	582	9.6e-57	uncharacterized protein LOC110461982 [Mizuhopecten yessoensis]	--	--	--	--	--	--	--	--	--	Q54M77	150	4.4e-08	Probable serine/threonine-protein kinase roco8 OS=Dictyostelium discoideum GN=roco8 PE=3 SV=1	PF00004//PF00071//PF00025//PF00931//PF08477//PF00531	ATPase family associated with various cellular activities (AAA)//Ras family//ADP-ribosylation factor family//NB-ARC domain//Ras of Complex, Roc, domain of DAPkinase//Death domain	GO:0007165//GO:0007264	signal transduction//small GTPase mediated signal transduction	GO:0005515//GO:0043531//GO:0005524//GO:0005525	protein binding//ADP binding//ATP binding//GTP binding	--	--	--	--	0.48597	0.99885	3.321	0.012004	0.3483	0.99981	blast,frame:-1 start:3880 end:1133
Cluster-16329.103450	4004.2	4515.12	18528.4	9339.97	310.98	363.67	1375.82	637.74	1116	--	--	--	--	--	--	--	--	--	--	--	--	--	--	--	--	--	--	--	--	--	--	--	--	--	--	--	--	-0.3281	0.99885	-2.2055	8.08e-130	-0.93598	1.1e-19	estscan,start:1116 end:1023; minus strand
Cluster-16329.103465	3090.57	4873	3123	3362.96	51.34	84.32	49.42	49.03	4209	11073750	XP_022312977.1	1568	4.6e-171	MAP kinase-interacting serine..threonine-protein kinase 1-like isoform X1 [Crassostrea virginica]	--	--	--	--	--	K04372	MKNK, MNK	MAP kinase interacting serine/threonine kinase	http://www.genome.jp/dbget-bin/www_bget?ko:K04372	O08605	1080	6.6e-116	MAP kinase-interacting serine/threonine-protein kinase 1 OS=Mus musculus GN=Mknk1 PE=1 SV=2	PF07714//PF06459//PF06293//PF10660//PF03033//PF00069	Protein tyrosine kinase//Ryanodine Receptor TM 4-6//Lipopolysaccharide kinase (Kdo/WaaP) family//Iron-containing outer mitochondrial membrane protein N-terminus//Glycosyltransferase family 28 N-terminal domain//Protein kinase domain	GO:0006816//GO:0005975//GO:0006874//GO:0030259//GO:0006468	calcium ion transport//carbohydrate metabolic process//cellular calcium ion homeostasis//lipid glycosylation//protein phosphorylation	GO:0016758//GO:0004672//GO:0005219//GO:0051537//GO:0016773//GO:0005524	transferase activity, transferring hexosyl groDOWNs//protein kinase activity//ryanodine-sensitive calcium-release channel activity//2 iron, 2 sulfur cluster binding//phosphotransferase activity, alcohol groDOWN as acceptor//ATP binding	GO:0043231//GO:0016021//GO:0005622//GO:0016020	intracellular membrane-bounded organelle//integral component of membrane//intracellular//membrane	KOG0607	MAP kinase-interacting kinase and related serine/threonine protein kinases	-0.81178	3.1634e-06	-0.010387	0.99897	0.16406	0.99981	blast,frame:-2 start:3731 end:2247
Cluster-16329.103504	102.02	147.85	453	234	26.78	39.72	114.92	54.26	523	--	--	--	--	--	AY799987.1	AY799987	52	3.64e-16	Tridacna gigas carbonic anhydrase gene, exons 2, 3 and partial cds	--	--	--	--	--	--	--	--	--	--	--	--	--	--	--	--	--	--	-0.69013	0.99885	-2.146	0.013125	-0.91174	0.99981	--
Cluster-16329.103519	698	1655.74	1133.85	801.95	28.96	71.42	44.88	29.22	1850	--	--	--	--	--	AY799995.1	AY799995	50	1.74898e-14	Tridacna gigas carbonic anhydrase gene, exon 10 and partial cds	--	--	--	--	--	--	--	--	--	--	--	--	--	--	--	--	--	--	-1.401	1.1123e-05	-0.69526	0.62021	0.085636	0.99981	estscan,start:429 end:361; minus strand
Cluster-16329.103521	200	786	444	528	13.94	56.86	29.58	32.35	1212	--	--	--	--	--	--	--	--	--	--	--	--	--	--	--	--	--	--	--	--	--	--	--	--	--	--	--	--	-2.1294	4.8402e-05	-1.1459	0.63725	-1.1146	0.55679	estscan,start:307 end:493
Cluster-16329.103548	1805	1539	1020.04	3520	73.85	65.47	39.81	126.48	1872	11108307	XP_022291221.1	2076	2.5e-230	NADP-dependent malic enzyme-like [Crassostrea virginica]	XM_019059392.1	XM_019059392	96	4.75e-40	PREDICTED: Bemisia tabaci NADP-dependent malic enzyme-like (LOC109042573), mRNA	K00029	E1.1.1.40, maeB	malate dehydrogenase (oxaloacetate-decarboxylating)(NADP+)	http://www.genome.jp/dbget-bin/www_bget?ko:K00029	P28227	1752	3.5e-194	NADP-dependent malic enzyme OS=Anas platyrhynchos GN=ME1 PE=1 SV=1	PF03949//PF00390	Malic enzyme, NAD binding domain//Malic enzyme, N-terminal domain	GO:0006099//GO:0055114//GO:0015976//GO:0006090//GO:0006108	tricarboxylic acid cycle//oxidation-reduction process//carbon utilization//pyruvate metabolic process//malate metabolic process	GO:0051287//GO:0004471	NAD binding//malate dehydrogenase (decarboxylating) (NAD+) activity	--	--	KOG1257	NADP+-dependent malic enzyme	0.075158	0.99885	0.82805	0.0043164	-0.67766	0.00055031	estscan,start:1872 end:238; minus strand
Cluster-16329.103592	4677.95	4779.98	6957.84	4849	229.96	244.19	326.48	209.41	1604	10525284	XP_021358009.1	1113	1e-118	cathepsin Z-like [Mizuhopecten yessoensis]	--	--	--	--	--	K08568	CTSZ	cathepsin X	http://www.genome.jp/dbget-bin/www_bget?ko:K08568	P05689	1058	8.9e-114	Cathepsin Z OS=Bos taurus GN=CTSZ PE=2 SV=2	PF00112//PF14987//PF03051	Papain family cysteine protease//NADH dehydrogenase 1 alpha subcomplex subunit 3//Peptidase C1-like family	GO:0006508	proteolysis	GO:0008234//GO:0004197	cysteine-type peptidase activity//cysteine-type endopeptidase activity	GO:0005747//GO:0005743	mitochondrial respiratory chain complex I//mitochondrial inner membrane	KOG1543	Cysteine proteinase Cathepsin L	-0.18598	0.99885	-0.56809	0.00035352	0.23411	0.99981	blast,frame:-3 start:1512 end:469
Cluster-16329.103644	726	923	174	124	226.87	294.18	52.7	34.27	483	--	--	--	--	--	--	--	--	--	--	--	--	--	--	--	--	--	--	--	--	--	--	--	--	--	--	--	--	-0.50121	0.99885	2.0656	9.47e-05	2.8356	3.04e-06	--
Cluster-16329.103645	3745.03	2789.78	788	946.77	456.15	351.28	92	101.51	811	--	--	--	--	--	--	--	--	--	--	--	--	--	--	--	--	--	--	--	--	--	--	--	--	--	--	--	--	0.26998	0.36263	2.2534	9.38e-30	2.2698	3.35e-27	--
Cluster-16329.103679	652	270.09	1140	134	20.66	8.91	34.45	3.73	2337	--	--	--	--	--	AY799997.1	AY799997	72	1.31e-26	Tridacna gigas carbonic anhydrase gene, exons 12, 13 and partial cds	--	--	--	--	--	--	--	--	--	--	--	--	--	--	--	--	--	--	1.1166	0.10065	-0.80142	0.3064	2.5686	7.07e-05	estscan,start:2173 end:2262
Cluster-16329.103698	128	523.3	131	1286.65	4.73	20.12	4.62	41.76	2043	10530406	XP_021363674.1	942	8.7e-99	putative nuclease HARBI1 [Mizuhopecten yessoensis]	--	--	--	--	--	--	--	--	--	--	--	--	--	--	--	--	--	--	--	--	--	--	--	-2.1863	0.0023152	-0.02875	0.99897	-3.0435	1.0479e-11	estscan,start:726 end:1726
Cluster-16329.103700	185	359	1084	300	7.53	15.19	42.07	10.72	1881	--	--	--	--	--	AY799997.1	AY799997	56	8.22e-18	Tridacna gigas carbonic anhydrase gene, exons 12, 13 and partial cds	--	--	--	--	--	--	--	--	--	--	--	--	--	--	--	--	--	--	-1.1113	0.99725	-2.5461	2.04e-08	-0.41152	0.99981	estscan,start:1448 end:1561
Cluster-16329.103715	77	458	363	171.97	8.96	55.12	40.48	17.61	836	--	--	--	--	--	--	--	--	--	--	--	--	--	--	--	--	--	--	--	--	--	--	--	--	--	--	--	--	-2.7273	0.00064752	-2.2324	0.03606	-0.87331	0.99981	--
Cluster-16329.103716	373.13	948.79	1713.89	421.88	72.41	189.36	320.16	72.2	611	--	--	--	--	--	--	--	--	--	--	--	--	--	--	--	--	--	--	--	--	--	--	--	--	--	--	--	--	-1.5013	0.0016515	-2.1949	2.9619e-11	0.10877	0.99981	--
Cluster-16329.103717	1388.82	4821.9	4007.26	1772.64	134.76	484.56	372.19	151.31	948	--	--	--	--	--	--	--	--	--	--	--	--	--	--	--	--	--	--	--	--	--	--	--	--	--	--	--	--	-1.9506	6.312e-30	-1.5241	8.4056e-16	-0.066119	0.99981	estscan,start:223 end:13; minus strand
Cluster-16329.103783	310.75	757	708.35	352.99	46.62	117.16	102.03	46.65	710	--	--	--	--	--	--	--	--	--	--	--	--	--	--	--	--	--	--	--	--	--	--	--	--	--	--	--	--	-1.4394	0.015265	-1.184	0.13881	0.10205	0.99981	--
Cluster-16329.103784	254	791.95	645.98	342	81.31	258.43	200.51	96.85	478	--	--	--	--	--	AY799997.1	AY799997	74	1.94939e-28	Tridacna gigas carbonic anhydrase gene, exons 12, 13 and partial cds	--	--	--	--	--	--	--	--	--	--	--	--	--	--	--	--	--	--	-1.7954	0.00066746	-1.342	0.084769	-0.14325	0.99981	--
Cluster-16329.103800	7638.76	4651.58	5900.75	8838.41	65.6	41.64	48.26	66.61	7885	6129702	XP_013089846.1	9965	0	PREDICTED: spectrin alpha chain-like isoform X7 [Biomphalaria glabrata]	XM_011446165.1	XM_011446165	1747	0	PREDICTED: Crassostrea gigas spectrin alpha chain-like (LOC105340209), transcript variant X9, mRNA	K06114	SPTA	spectrin alpha	http://www.genome.jp/dbget-bin/www_bget?ko:K06114	P13395	8439	0	Spectrin alpha chain OS=Drosophila melanogaster GN=alpha-Spec PE=1 SV=2	PF13499//PF13202//PF13405//PF13374//PF00036//PF14604//PF00018//PF00435//PF13833	EF-hand domain pair//EF hand//EF-hand domain//Tetratricopeptide repeat//EF hand//Variant SH3 domain//SH3 domain//Spectrin repeat//EF-hand domain pair	--	--	GO:0005509//GO:0005515	calcium ion binding//protein binding	--	--	KOG0040	Ca2+-binding actin-bundling protein (spectrin), alpha chain (EF-Hand protein sDOWNerfamily)	0.56077	4.0848e-08	0.37711	0.00079075	0.075472	0.99981	blast,frame:-1 start:7585 end:320
Cluster-16329.103807	488	143.03	209	431.23	5.12	1.56	2.09	3.97	6507	5341056	XP_011426007.1	2649	3.2e-296	PREDICTED: condensin complex subunit 3 [Crassostrea gigas]	--	--	--	--	--	K06678	YCG1, CAPG	condensin complex subunit 3	http://www.genome.jp/dbget-bin/www_bget?ko:K06678	Q9YHB5	1835	2.9e-203	Condensin complex subunit 3 OS=Xenopus laevis GN=ncapg PE=1 SV=1	PF02985//PF02151	HEAT repeat//UvrB/uvrC motif	--	--	GO:0005515	protein binding	--	--	KOG2025	Chromosome condensation complex Condensin, subunit G	1.6157	0.032942	1.2281	0.19383	0.46434	0.99981	blast,frame:1 start:64 end:5118
Cluster-16329.103840	381.35	36.97	223	133.99	50.39	5.05	28.26	15.59	769	5365953	XP_011420850.1	199	4.7e-13	PREDICTED: barrier-to-autointegration factor [Crassostrea gigas]	--	--	--	--	--	K21870	BANF1	barrier-to-autointegration factor	http://www.genome.jp/dbget-bin/www_bget?ko:K21870	Q6P026	192	1.1e-13	Barrier-to-autointegration factor OS=Danio rerio GN=banf1 PE=1 SV=1	PF02961	Barrier to autointegration factor	--	--	GO:0003677	DNA binding	--	--	KOG4233	DNA-bridging protein BAF	3.2118	0.00066858	0.77875	0.99897	1.7949	0.18824	blast,frame:2 start:2 end:226
Cluster-16329.103843	398.62	54.03	178	47	93.74	13.03	40.39	9.76	552	--	--	--	--	--	--	--	--	--	--	--	--	--	--	--	--	--	--	--	--	--	--	--	--	--	--	--	--	2.7283	0.0017596	1.1678	0.44591	3.3702	0.00075732	--
Cluster-16329.103857	1172	996	2109	1584	114.06	100.39	196.47	135.61	946	--	--	--	--	--	--	--	--	--	--	--	--	--	--	--	--	--	--	--	--	--	--	--	--	--	--	--	--	0.079908	0.99885	-0.84291	0.011523	-0.14868	0.99981	--
Cluster-16329.103883	228	42.99	6.83	72.01	12.24	2.4	0.35	3.4	1492	--	--	--	--	--	--	--	--	--	--	--	--	--	--	--	--	--	--	--	--	--	--	--	--	--	--	--	--	2.2521	0.1641	5.0657	0.0060424	1.9487	0.70514	--
Cluster-16329.103903	2069	1521	1031	2202	100.87	77.07	47.98	94.31	1615	10511095	XP_021357420.1	1165	9.5e-125	fibulin-1-like isoform X4 [Mizuhopecten yessoensis]	--	--	--	--	--	K17307	FBLN1_2	fibulin 1/2	http://www.genome.jp/dbget-bin/www_bget?ko:K17307	P98095	498	7.7e-49	Fibulin-2 OS=Homo sapiens GN=FBLN2 PE=1 SV=2	PF07645	Calcium-binding EGF domain	--	--	GO:0005509	calcium ion binding	--	--	--	--	0.28907	0.99885	1.0096	5.48e-05	0.19604	0.99981	blast,frame:3 start:228 end:1613
Cluster-16329.103910	897	463	349	284	21.39	11.5	7.93	5.95	3015	--	--	--	--	--	AY799997.1	AY799997	67	1.02e-23	Tridacna gigas carbonic anhydrase gene, exons 12, 13 and partial cds	K09113	MLX	MAX-like protein X	http://www.genome.jp/dbget-bin/www_bget?ko:K09113	Q2VPU4	204	1.8e-14	MLX-interacting protein OS=Mus musculus GN=Mlxip PE=1 SV=1	--	--	--	--	--	--	--	--	--	--	0.79925	0.20269	1.3666	0.0027547	1.9451	0.00012462	blast,frame:1 start:784 end:2388
Cluster-16329.103934	345	2635	1604	1580	8.22	65.36	36.42	33.04	3018	7800455	KXJ07943.1	959	1.4e-100	Transposon TX1 uncharacterized 149 kDa protein [Exaiptasia pallida]	--	--	--	--	--	--	--	--	--	O00370	509	7.7e-50	LINE-1 retrotransposable element ORF2 protein OS=Homo sapiens PE=1 SV=1	--	--	--	--	--	--	--	--	--	--	-3.088	1.2015e-28	-2.2123	1.3062e-10	-1.9093	1.7e-08	blast,frame:3 start:204 end:1631|blast,frame:1 start:1459 end:3018
Cluster-16329.103990	28	299.94	627.12	296.94	5.02	55.33	108.07	46.9	639	--	--	--	--	--	--	--	--	--	--	--	--	--	--	--	--	--	--	--	--	--	--	--	--	--	--	--	--	-3.576	0.0027033	-4.4806	7.3645e-08	-3.1208	0.027591	--
Cluster-16329.103991	9	137	252	143	2.13	33.27	57.6	29.9	550	--	--	--	--	--	--	--	--	--	--	--	--	--	--	--	--	--	--	--	--	--	--	--	--	--	--	--	--	-4.083	0.14986	-4.8027	0.0049213	-3.704	0.43465	--
Cluster-16329.103992	389	1719.06	907.93	472.01	33.7	154.32	75.23	35.95	1029	--	--	--	--	--	--	--	--	--	--	--	--	--	--	--	--	--	--	--	--	--	--	--	--	--	--	--	--	-2.2986	6.3564e-13	-1.2181	0.035118	0.0068736	0.99981	estscan,start:63 end:1; minus strand
Cluster-16329.104083	7	43.18	450.21	156.97	3.08	19.19	193.19	61.19	422	--	--	--	--	--	--	--	--	--	--	--	--	--	--	--	--	--	--	--	--	--	--	--	--	--	--	--	--	-2.7798	0.99885	-6.0024	6.62e-06	-4.2011	0.24078	--
Cluster-16329.104090	558	628	1454	821	7.72	9.05	19.15	9.96	5001	10502590	OWF53429.1	1755	1.1e-192	Leucine-rich repeat-containing protein 1 [Mizuhopecten yessoensis]	--	--	--	--	--	K16175	SCRIB	protein scribble	http://www.genome.jp/dbget-bin/www_bget?ko:K16175	Q4H4B6	1314	5.7e-143	Protein scribble homolog OS=Danio rerio GN=scrib PE=1 SV=1	PF00595//PF13180//PF00560//PF13855	PDZ domain (Also known as DHR or GLGF)//PDZ domain//Leucine Rich Repeat//Leucine rich repeat	--	--	GO:0005515	protein binding	--	--	KOG0619	FOG: Leucine rich repeat	-0.32535	0.99885	-1.377	0.00015848	-0.2712	0.99981	blast,frame:3 start:120 end:4832
Cluster-16329.104149	1209	991	303	980	55.86	47.59	13.36	39.78	1689	5367924	AJQ21525.1	149	6.4e-07	membrane-bound C-type lectin [Mytilus galloprovincialis]	--	--	--	--	--	--	--	--	--	--	--	--	--	PF06743	FAST kinase-like protein, subdomain 1	--	--	GO:0004672	protein kinase activity	--	--	--	--	0.13201	0.99885	2.0011	7.04e-08	0.58888	0.99981	blast,frame:2 start:2 end:568
Cluster-16329.104182	372	348.11	1188	1337.98	55.93	54	171.51	177.22	709	--	--	--	--	--	--	--	--	--	--	--	--	--	--	--	--	--	--	PF02793	Hormone receptor domain	GO:0007186	G-protein coDOWNled receptor signaling pathway	GO:0004930	G-protein coDOWNled receptor activity	GO:0016020	membrane	--	--	-0.059088	0.99885	-1.6705	4.8e-05	-1.5608	2.72e-05	--
Cluster-16329.104192	949	1061	2116	1847	6.71	7.82	14.25	11.47	9513	5348796	XP_011438496.1	3552	0	PREDICTED: uncharacterized protein LOC105336026 [Crassostrea gigas]	--	--	--	--	--	--	--	--	--	Q96IR2	285	2.3e-23	Zinc finger protein 845 OS=Homo sapiens GN=ZNF845 PE=2 SV=3	PF00096//PF16974//PF05221//PF13465//PF00649	Zinc finger, C2H2 type//High-affinity nitrate transporter accessory//S-adenosyl-L-homocysteine hydrolase//Zinc-finger double domain//Copper fist DNA binding domain	GO:0006730//GO:0006555//GO:0010167//GO:0006355//GO:0015706	one-carbon metabolic process//methionine metabolic process//response to nitrate//regulation of transcription, DNA-templated//nitrate transport	GO:0004013//GO:0003700//GO:0003677//GO:0046872//GO:0005507	adenosylhomocysteinase activity//transcription factor activity, sequence-specific DNA binding//DNA binding//metal ion binding//copper ion binding	GO:0005634//GO:0005667	nucleus//transcription factor complex	--	--	-0.31579	0.99885	-1.1522	6.38e-05	-0.67478	0.078014	blast,frame:2 start:320 end:8440
Cluster-16329.104209	175	839	379	324	3.93	19.6	8.1	6.38	3188	5359795	XP_011456285.1	466	2.1e-43	PREDICTED: phosphoinositide 3-kinase adapter protein 1 isoform X3 [Crassostrea gigas]	--	--	--	--	--	--	--	--	--	Q9EQ32	158	4.1e-09	Phosphoinositide 3-kinase adapter protein 1 OS=Mus musculus GN=Pik3ap1 PE=1 SV=1	PF01833	IPT/TIG domain	--	--	GO:0005515	protein binding	--	--	--	--	-2.4162	1.8822e-06	-1.1102	0.93789	-0.60272	0.99981	blast,frame:1 start:547 end:2832
Cluster-16329.104251	461	950	861	487	7.14	15.32	12.7	6.62	4496	11091666	XP_022332853.1	2561	3.5e-286	protein dispatched homolog 1-like [Crassostrea virginica]	--	--	--	--	--	--	--	--	--	Q96F81	288	4.8e-24	Protein dispatched homolog 1 OS=Homo sapiens GN=DISP1 PE=1 SV=3	PF05739//PF03176//PF02460	SNARE domain//MMPL family//Patched family	GO:0007165	signal transduction	GO:0008158//GO:0005515	hedgehog receptor activity//protein binding	GO:0016020	membrane	KOG3664	Predicted patched transmembrane receptor	-1.198	0.025893	-0.89657	0.37238	0.20677	0.99981	blast,frame:1 start:424 end:3903
Cluster-16329.104305	378.31	325.94	1013.96	514.69	65.63	58.24	169.13	78.7	651	10485561	OWF36400.1	439	5.8e-41	Cysteine-rich venom protein Mr30 [Mizuhopecten yessoensis]	--	--	--	--	--	K19919	CRISP	cysteine-rich secretory protein	http://www.genome.jp/dbget-bin/www_bget?ko:K19919	Q7YT83	314	6.7e-28	Cysteine-rich venom protein OS=Conus textile PE=1 SV=1	--	--	--	--	--	--	--	--	--	--	0.060115	0.99885	-1.4177	0.0031427	-0.15821	0.99981	estscan,start:81 end:651
Cluster-16329.104393	78	339	317	288.01	11.12	49.87	43.35	36.14	733	--	--	--	--	--	--	--	--	--	--	--	--	--	--	--	--	--	--	--	--	--	--	--	--	--	--	--	--	-2.2746	0.032822	-2.0183	0.12743	-1.5987	0.74257	--
Cluster-16329.104433	87	119	89	513	4.93	7.01	4.82	25.56	1427	3781337	ESP00865.1	1195	2.8e-128	hypothetical protein LOTGIDRAFT_172967 [Lottia gigantea]	--	--	--	--	--	K00485	FMO	dimethylaniline monooxygenase (N-oxide forming)	http://www.genome.jp/dbget-bin/www_bget?ko:K00485	P49326	455	6.6e-44	Dimethylaniline monooxygenase [N-oxide-forming] 5 OS=Homo sapiens GN=FMO5 PE=1 SV=2	PF00743//PF07992	Flavin-binding monooxygenase-like//Pyridine nucleotide-disulphide oxidoreductase	GO:0055114	oxidation-reduction process	GO:0016491//GO:0050661//GO:0004499//GO:0050660	oxidoreductase activity//NADP binding//N,N-dimethylaniline monooxygenase activity//flavin adenine dinucleotide binding	--	--	--	--	-0.60672	0.99885	-0.028117	0.99897	-2.274	0.0052734	blast,frame:1 start:1 end:981
Cluster-16329.104451	326	810.5	236	288	64.8	165.63	45.17	50.49	603	--	--	--	--	--	--	--	--	--	--	--	--	--	--	--	--	--	--	--	--	--	--	--	--	--	--	--	--	-1.4688	0.0076544	0.47076	0.99897	0.46472	0.99981	--
Cluster-16329.104464	191	2	1	54	30.47	0.33	0.15	7.59	684	--	--	--	--	--	--	--	--	--	--	--	--	--	--	--	--	--	--	--	--	--	--	--	--	--	--	--	--	6.4226	0.021828	7.5821	0.030448	2.1085	0.83648	estscan,start:404 end:64; minus strand
Cluster-16329.104468	7784.87	4822.55	8448	5213.05	208.23	134.27	215.4	122.42	2718	5348363	XP_011437822.1	158	9.4e-08	PREDICTED: uncharacterized protein LOC105335571 [Crassostrea gigas]	--	--	--	--	--	--	--	--	--	--	--	--	--	PF06363	Picornaviridae P3A protein	--	--	--	--	GO:0019012	virion	--	--	0.53603	1.0609e-07	-0.11326	0.99897	0.86447	6.2272e-11	blast,frame:-2 start:1712 end:855
Cluster-16329.104499	1737	878.73	1401	1752.9	16.23	8.56	12.47	14.37	7270	10519457	XP_021351547.1	5581	0	ral GTPase-activating protein subunit alpha-1-like isoform X4 [Mizuhopecten yessoensis]	XM_012724490.1	XM_012724490	84	8.75921e-33	PREDICTED: Condylura cristata Ral GTPase activating protein, alpha subunit 1 (catalytic) (RALGAPA1), transcript variant X8, mRNA	--	--	--	--	A3KGS3	3137	0	Ral GTPase-activating protein subunit alpha-2 OS=Mus musculus GN=Ralgapa2 PE=1 SV=2	PF02145	Rap/ran-GAP	GO:0051056	regulation of small GTPase mediated signal transduction	GO:0005096	GTPase activator activity	--	--	KOG3686	Rap1-GTPase-activating protein (Rap1GAP)	0.82826	0.0041801	0.31481	0.99897	0.27277	0.99981	blast,frame:-3 start:7268 end:1251
Cluster-16329.104512	390	851.1	998	541	21.94	49.74	53.62	26.75	1436	11086532	XP_022327139.1	568	1.4e-55	LOW QUALITY PROTEIN: sodium- and chloride-dependent taurine transporter-like [Crassostrea virginica]	AY799997.1	AY799997	65	6.19288e-23	Tridacna gigas carbonic anhydrase gene, exons 12, 13 and partial cds	K05039	SLC6A6S	solute carrier family 6 (neurotransmitter transporter, GABA) member 6/8/11/12/13	http://www.genome.jp/dbget-bin/www_bget?ko:K05039	Q91502	341	1.1e-30	Creatine transporter OS=Torpedo marmorata PE=2 SV=1	PF00209	Sodium:neurotransmitter symporter family	GO:0006812//GO:0006836	cation transport//neurotransmitter transport	GO:0005328	neurotransmitter:sodium symporter activity	GO:0016021	integral component of membrane	--	--	-1.2807	0.025018	-1.3509	0.0065116	-0.18623	0.99981	blast,frame:1 start:463 end:1050
Cluster-16329.104537	277.78	290.77	1001.56	220.31	136.55	144.05	481.88	96.12	406	3130141	EKC38377.1	155	3.1e-08	hypothetical protein CGI_10021750 [Crassostrea gigas]	--	--	--	--	--	--	--	--	--	--	--	--	--	--	--	--	--	--	--	--	--	--	--	-0.22078	0.99885	-1.8456	6.41e-05	0.62033	0.99981	--
Cluster-16329.104609	2916	197	353	1074	11.95	0.84	1.38	3.86	16219	11090707	XP_022331790.1	3677	0	LOW QUALITY PROTEIN: uncharacterized protein LOC111129625 [Crassostrea virginica]	--	--	--	--	--	--	--	--	--	Q9U943	1066	1.1e-113	Apolipophorins OS=Locusta migratoria PE=1 SV=2	PF09172//PF06448//PF02402//PF01347	Domain of unknown function (DUF1943)//Domain of Unknown Function (DUF1081)//Lysis protein//Lipoprotein amino terminal region	GO:0006869//GO:0019835//GO:0009405	lipid transport//cytolysis//pathogenesis	GO:0005319	lipid transporter activity	GO:0019867	outer membrane	--	--	3.7329	1.905e-37	3.0509	8.9817e-32	1.7269	6.6906e-14	blast,frame:-2 start:16218 end:559
Cluster-16329.104619	213.78	149.93	266.99	736.99	10.12	7.38	12.06	30.65	1655	--	--	--	--	--	AY799997.1	AY799997	70	1.19e-25	Tridacna gigas carbonic anhydrase gene, exons 12, 13 and partial cds	--	--	--	--	--	--	--	--	--	--	--	--	--	--	--	--	--	--	0.35699	0.99885	-0.31599	0.99897	-1.4996	0.017653	--
Cluster-16329.104638	858	1393	1301	1910	43.02	72.58	62.27	84.13	1578	10522312	XP_021354704.1	1953	3.9e-216	glutamate dehydrogenase, mitochondrial-like [Mizuhopecten yessoensis]	XM_003945169.2	XM_003945169	214	1.01e-105	PREDICTED: Saimiri boliviensis boliviensis glutamate dehydrogenase 1 (GLUD1), mRNA	K00261	GLUD1_2, gdhA	glutamate dehydrogenase (NAD(P)+)	http://www.genome.jp/dbget-bin/www_bget?ko:K00261	P00367	1848	2.2e-205	Glutamate dehydrogenase 1, mitochondrial OS=Homo sapiens GN=GLUD1 PE=1 SV=2	PF13241//PF02812//PF00208//PF02826	Putative NAD(P)-binding//Glu/Leu/Phe/Val dehydrogenase, dimerisation domain//Glutamate/Leucine/Phenylalanine/Valine dehydrogenase//D-isomer specific 2-hydroxyacid dehydrogenase, NAD binding domain	GO:0006520//GO:0019354//GO:0006779//GO:0055114	cellular amino acid metabolic process//siroheme biosynthetic process//porphyrin-containing compound biosynthetic process//oxidation-reduction process	GO:0016491//GO:0043115//GO:0051287	oxidoreductase activity//precorrin-2 dehydrogenase activity//NAD binding	--	--	KOG2250	Glutamate/leucine/phenylalanine/valine dehydrogenases	-0.85399	0.090484	-0.5959	0.85959	-0.8686	0.0050548	estscan,start:1 end:1578
Cluster-16329.104683	220.09	8	230.45	47.01	6.87	0.26	6.86	1.29	2367	--	--	--	--	--	--	--	--	--	--	--	--	--	--	--	--	--	--	--	--	--	--	--	--	--	--	--	--	4.6271	0.010022	-0.061687	0.99897	2.513	0.2717	estscan,start:1513 end:1584
Cluster-16329.104695	1437	1015	802	2073	35.06	25.78	18.65	44.41	2953	5902116	XP_005095513.2	1746	7.4e-192	PREDICTED: protein-glutamine gamma-glutamyltransferase K-like [Aplysia californica]	--	--	--	--	--	K05619	TGM1	transglutaminase 1	http://www.genome.jp/dbget-bin/www_bget?ko:K05619	P52183	1278	5.1e-139	Annulin OS=Schistocerca americana PE=2 SV=1	PF00927//PF00868	Transglutaminase family, C-terminal ig like domain//Transglutaminase family	GO:0018149	peptide cross-linking	GO:0003810	protein-glutamine gamma-glutamyltransferase activity	--	--	--	--	0.34673	0.99885	0.84606	0.016764	-0.24274	0.99981	blast,frame:2 start:275 end:2506
Cluster-16329.104699	1095	355	139	136	242.7	80.77	29.7	26.6	569	--	--	--	--	--	AY799990.1	AY799990	42	1.44401e-10	Tridacna gigas carbonic anhydrase gene, exon 5 and partial cds	--	--	--	--	--	--	--	--	PF08136	30S ribosomal protein subunit S22 family	GO:0006412//GO:0042254	translation//ribosome biogenesis	GO:0003735	structural constituent of ribosome	GO:0005840	ribosome	--	--	1.4702	0.00011857	2.9824	2.8615e-11	3.2952	1.559e-11	--
Cluster-16329.104711	308.94	945.55	1449.45	461.86	3.99	12.71	17.81	5.23	5340	11094339	XP_022335828.1	1945	1.1e-214	poly [ADP-ribose] polymerase 14-like isoform X3 [Crassostrea virginica]	--	--	--	--	--	--	--	--	--	Q460N5	641	6.7e-65	Poly [ADP-ribose] polymerase 14 OS=Homo sapiens GN=PARP14 PE=1 SV=3	PF00397//PF00076	WW domain//RNA recognition motif. (a.k.a. RRM, RBD, or RNP domain)	--	--	GO:0003676//GO:0005515	nucleic acid binding//protein binding	--	--	KOG2633	Hismacro and SEC14 domain-containing proteins	-1.7687	0.00012813	-2.2254	1.3061e-09	-0.29421	0.99981	blast,frame:-1 start:5070 end:1
Cluster-16329.104733	706.51	180.94	98	315.03	125.56	33.11	16.75	49.35	642	6397246	XP_013406732.1	310	5.3e-26	heme-binding protein 2 [Lingula anatina]	--	--	--	--	--	--	--	--	--	Q9WU63	180	2.3e-12	Heme-binding protein 2 OS=Mus musculus GN=Hebp2 PE=1 SV=1	--	--	--	--	--	--	--	--	--	--	1.8104	0.00067274	2.8545	9.0701e-07	1.4511	0.046933	blast,frame:1 start:1 end:456
Cluster-16329.104736	2464.49	914.06	357	973.97	130.16	50.15	18	45.19	1512	6397246	XP_013406732.1	465	1.3e-43	heme-binding protein 2 [Lingula anatina]	--	--	--	--	--	--	--	--	--	Q9Y5Z4	278	2.3e-23	Heme-binding protein 2 OS=Homo sapiens GN=HEBP2 PE=1 SV=1	PF16656	Purple acid Phosphatase, N-terminal domain	GO:0006771//GO:0019497	riboflavin metabolic process//hexachlorocyclohexane metabolic process	GO:0003993//GO:0046872	acid phosphatase activity//metal ion binding	--	--	--	--	1.2761	5.4851e-09	2.792	1.5471e-24	1.6253	1.6229e-10	blast,frame:2 start:443 end:1123
Cluster-16329.104786	199	117	12	204	3.74	2.29	0.21	3.36	3756	11415670	XP_022828421.1	229	7.6e-16	uncharacterized protein LOC111357866 [Spodoptera litura]	--	--	--	--	--	--	--	--	--	--	--	--	--	PF05739//PF08147	SNARE domain//DBP10CT (NUC160) domain	--	--	GO:0016818//GO:0005524//GO:0003723//GO:0005515	hydrolase activity, acting on acid anhydrides, in phosphorus-containing anhydrides//ATP binding//RNA binding//protein binding	GO:0005634	nucleus	--	--	0.61141	0.99885	4.0563	0.02615	0.25012	0.99981	blast,frame:2 start:1655 end:1972
Cluster-16329.10479	0	0	410	0	0	0	187.35	0	413	--	--	--	--	--	--	--	--	--	--	--	--	--	--	--	--	--	--	--	--	--	--	--	--	--	--	--	--	NA	NA	-5.706	2.43e-05	NA	NA	--
Cluster-16329.104839	8726	4592	5098	4432.95	888.96	484.3	497.26	397.3	916	7466969	ALT31592.1	213	1.3e-14	complement C1q-like protein 2 [Ruditapes philippinarum]	--	--	--	--	--	K19721	COL5AS	collagen, type V/XI/XXIV/XXVII, alpha	http://www.genome.jp/dbget-bin/www_bget?ko:K19721	Q7Z5L3	162	4e-10	Complement C1q-like protein 2 OS=Homo sapiens GN=C1QL2 PE=2 SV=2	--	--	--	--	--	--	--	--	--	--	0.77135	1.4589e-15	0.78006	4.754e-15	1.263	8.1825e-26	blast,frame:-1 start:916 end:251
Cluster-16329.104867	1386	1163	2302	2318	187.69	162.65	299.06	276.4	757	--	--	--	--	--	AY799997.1	AY799997	45	4.19e-12	Tridacna gigas carbonic anhydrase gene, exons 12, 13 and partial cds	--	--	--	--	--	--	--	--	PF05198	Translation initiation factor IF-3, N-terminal domain	GO:0006446//GO:0006413	regulation of translational initiation//translational initiation	GO:0003743	translation initiation factor activity	GO:0005840	ribosome	--	--	0.098229	0.99885	-0.72729	0.03721	-0.45603	0.35645	estscan,start:570 end:457; minus strand
Cluster-16329.104912	318	97	2224	1607.19	3.99	1.27	26.59	17.71	5481	11264759	PFX31817.1	881	2.8e-91	putative RNA-directed DNA polymerase from transposon BS [Stylophora pistillata]	--	--	--	--	--	--	--	--	--	Q95SX7	497	3.4e-48	Probable RNA-directed DNA polymerase from transposon BS OS=Drosophila melanogaster GN=RTase PE=2 SV=1	PF00657//PF01891//PF00015//PF00098	GDSL-like Lipase/Acylhydrolase//Cobalt DOWNtake substrate-specific transmembrane region//Methyl-accepting chemotaxis protein (MCP) signalling domain//Zinc knuckle	GO:0000041//GO:0007165	transition metal ion transport//signal transduction	GO:0003676//GO:0004871//GO:0008270//GO:0016788	nucleic acid binding//signal transducer activity//zinc ion binding//hydrolase activity, acting on ester bonds	GO:0016020//GO:0016021	membrane//integral component of membrane	--	--	1.5581	0.25716	-2.8014	5.26e-20	-2.0515	1.61e-09	blast,frame:2 start:2351 end:3961|blast,frame:1 start:3904 end:5481
Cluster-16329.104968	83.78	294	366.99	320.99	11.76	42.6	49.43	39.68	740	--	--	--	--	--	--	--	--	--	--	--	--	--	--	--	--	--	--	--	--	--	--	--	--	--	--	--	--	-1.966	0.15844	-2.1264	0.047481	-1.6519	0.48138	estscan,start:740 end:406; minus strand
Cluster-16329.104990	229.9	607.88	145	362.7	38.16	103.99	23.13	53.06	668	5364897	XP_011419215.1	405	5.3e-37	PREDICTED: transforming growth factor-beta-induced protein ig-h3 [Crassostrea gigas]	--	--	--	--	--	K19519	TGFBI, BIGH3	transforming growth factor-beta-induced protein	http://www.genome.jp/dbget-bin/www_bget?ko:K19519	Q15582	189	2.2e-13	Transforming growth factor-beta-induced protein ig-h3 OS=Homo sapiens GN=TGFBI PE=1 SV=1	--	--	--	--	--	--	--	--	--	--	-1.5576	0.02691	0.66963	0.99897	-0.37185	0.99981	estscan,start:668 end:1; minus strand
Cluster-16329.104992	959.1	994.12	285	968.3	62.15	66.87	17.65	55.15	1283	3785858	ESP05386.1	881	6.5e-92	hypothetical protein LOTGIDRAFT_208417 [Lottia gigantea]	--	--	--	--	--	--	--	--	--	P82198	389	2.7e-36	Transforming growth factor-beta-induced protein ig-h3 OS=Mus musculus GN=Tgfbi PE=2 SV=1	--	--	--	--	--	--	--	--	KOG1437	Fasciclin and related adhesion glycoproteins	-0.20659	0.99885	1.7554	3.97e-05	0.27215	0.99981	estscan,start:1 end:1283
Cluster-16329.105010	3781.75	164	106	98	103.22	4.66	2.76	2.35	2669	10374078	XP_020907823.1	519	1.3e-49	interferon-inducible GTPase 5-like [Exaiptasia pallida]	--	--	--	--	--	--	--	--	--	Q6AYF9	371	6.8e-34	Interferon-inducible GTPase 5 OS=Rattus norvegicus GN=Irgc PE=2 SV=1	PF01926//PF05049//PF00071//PF00005//PF03193//PF08477//PF00735//PF02421	50S ribosome-binding GTPase//Interferon-inducible GTPase (IIGP)//Ras family//ABC transporter//Protein of unknown function, DUF258//Ras of Complex, Roc, domain of DAPkinase//Septin//Ferrous iron transport protein B	GO:0007264//GO:0015684	small GTPase mediated signal transduction//ferrous iron transport	GO:0003924//GO:0016887//GO:0015093//GO:0005525//GO:0005524	GTPase activity//ATPase activity//ferrous iron transmembrane transporter activity//GTP binding//ATP binding	GO:0016021//GO:0016020	integral component of membrane//membrane	--	--	4.3724	2.0984e-53	5.1616	2.1029e-56	5.556	1.42e-56	blast,frame:-2 start:2647 end:1295
Cluster-16329.105043	220	4	1359	184	108.94	2	658.83	80.88	405	--	--	--	--	--	--	--	--	--	--	--	--	--	--	--	--	--	--	--	--	--	--	--	--	--	--	--	--	5.6265	0.0076797	-2.6223	4.3317e-11	0.54372	0.99981	--
Cluster-16329.105059	580	297	187	524.51	17.64	9.4	5.42	14	2424	10510581	XP_021351561.1	625	5.9e-62	growth..differentiation factor 8-like [Mizuhopecten yessoensis]	--	--	--	--	--	--	--	--	--	O42222	252	3.9e-20	Growth/differentiation factor 8 OS=Danio rerio GN=mstnb PE=2 SV=2	PF00688//PF00019	TGF-beta propeptide//Transforming growth factor beta like domain	GO:0008283//GO:0040007//GO:0007165	cell proliferation//growth//signal transduction	GO:0008083	growth factor activity	--	--	--	--	0.81074	0.64106	1.6377	0.010819	0.431	0.99981	blast,frame:-1 start:2424 end:1162
Cluster-16329.105094	35	67	232	306	14.61	28.32	94.42	113.24	430	--	--	--	--	--	--	--	--	--	--	--	--	--	--	--	--	--	--	--	--	--	--	--	--	--	--	--	--	-1.0917	0.99885	-2.724	0.099201	-2.8422	0.038678	estscan,start:430 end:350; minus strand
Cluster-16329.105111	92	439	608	238	1.66	8.24	10.44	3.76	3902	10494287	OWF45126.1	1280	1.1e-137	RNA-directed DNA polymerase from mobile element jockey [Mizuhopecten yessoensis]	--	--	--	--	--	K19511	PXDN, VPO1	peroxidase	http://www.genome.jp/dbget-bin/www_bget?ko:K19511	Q95SX7	307	2.6e-26	Probable RNA-directed DNA polymerase from transposon BS OS=Drosophila melanogaster GN=RTase PE=2 SV=1	--	--	--	--	--	--	--	--	--	--	-2.4094	0.0034702	-2.7197	6.6149e-05	-1.0853	0.99981	blast,frame:3 start:21 end:3443
Cluster-16329.105125	2410.01	3574	3645.91	3155.35	224.52	344.92	325.04	258.55	976	--	--	--	--	--	--	--	--	--	--	--	--	--	--	--	--	--	--	--	--	--	--	--	--	--	--	--	--	-0.72335	0.0018617	-0.59257	0.028087	-0.10284	0.99981	--
Cluster-16329.105214	764.37	489	333	975.21	160.71	105.62	67.46	180.9	585	--	--	--	--	--	--	--	--	--	--	--	--	--	--	--	--	--	--	--	--	--	--	--	--	--	--	--	--	0.48959	0.99885	1.2034	0.029415	-0.065521	0.99981	--
Cluster-16329.10527	0	72	254	0	0	13.11	43.18	0	644	--	--	--	--	--	--	--	--	--	--	--	--	--	--	--	--	--	--	--	--	--	--	--	--	--	--	--	--	-3.3422	0.99885	-5.0152	0.0041478	NA	NA	--
Cluster-16329.105334	3114.63	2060	446	2556	97.75	67.27	13.35	70.44	2357	11079224	XP_022319040.1	1112	1.9e-118	uncharacterized protein LOC111121867 isoform X2 [Crassostrea virginica]	--	--	--	--	--	K09624	PRSS12	neurotrypsin	http://www.genome.jp/dbget-bin/www_bget?ko:K09624	Q5G268	873	3.7e-92	Neurotrypsin OS=Nomascus leucogenys GN=PRSS12 PE=3 SV=1	PF00530//PF15494//PF00089	Scavenger receptor cysteine-rich domain//Scavenger receptor cysteine-rich domain//Trypsin	GO:0006508//GO:0007165	proteolysis//signal transduction	GO:0004252//GO:0005044	serine-type endopeptidase activity//scavenger receptor activity	GO:0016020	membrane	--	--	0.44157	0.045654	2.8086	2.1857e-31	0.57109	0.20936	blast,frame:1 start:1 end:1938
Cluster-16329.105335	224.72	163.27	24.09	191.3	57.38	42.69	5.94	43.14	530	9926604	XP_019644483.1	156	3.1e-08	PREDICTED: uncharacterized protein LOC109485366 [Branchiostoma belcheri]	--	--	--	--	--	--	--	--	--	--	--	--	--	PF00057	Low-density lipoprotein receptor domain class A	--	--	GO:0005515	protein binding	--	--	KOG1215	Low-density lipoprotein receptors containing Ca2+-binding EGF-like domains	0.30602	0.99885	3.2263	0.032896	0.51821	0.99981	estscan,start:1 end:530
Cluster-16329.105336	1853.05	1171.73	250.7	1568.48	66.31	43.61	8.56	49.29	2101	6119913	XP_013078831.1	596	1.2e-58	PREDICTED: atrial natriuretic peptide-converting enzyme-like [Biomphalaria glabrata]	--	--	--	--	--	K09624	PRSS12	neurotrypsin	http://www.genome.jp/dbget-bin/www_bget?ko:K09624	Q60997	214	8.6e-16	Deleted in malignant brain tumors 1 protein OS=Mus musculus GN=Dmbt1 PE=1 SV=2	PF00057//PF00530//PF15494	Low-density lipoprotein receptor domain class A//Scavenger receptor cysteine-rich domain//Scavenger receptor cysteine-rich domain	GO:0007165	signal transduction	GO:0005044//GO:0005515	scavenger receptor activity//protein binding	GO:0016020	membrane	--	--	0.50641	0.18015	2.8905	6.38e-19	0.52646	0.99981	estscan,start:154 end:2101
Cluster-16329.105381	96	312	3394	5111	7.12	24	240.54	333.12	1156	--	--	--	--	--	--	--	--	--	--	--	--	--	--	--	--	--	--	--	--	--	--	--	--	--	--	--	--	-1.8553	0.17363	-5.1391	9.02e-48	-5.4485	2.13e-67	estscan,start:833 end:263; minus strand
Cluster-16329.105382	4	190	716.66	826.55	0.52	25.63	89.73	95.01	775	--	--	--	--	--	--	--	--	--	--	--	--	--	--	--	--	--	--	--	--	--	--	--	--	--	--	--	--	-5.7247	0.015734	-7.4805	4.953e-09	-7.405	2.5714e-09	--
Cluster-16329.105383	0	19	906.81	1217.21	0	4.13	184.91	227.26	583	--	--	--	--	--	--	--	--	--	--	--	--	--	--	--	--	--	--	--	--	--	--	--	--	--	--	--	--	NA	NA	-6.8512	4.3e-12	-7.0765	1.79e-14	--
Cluster-16329.105384	207	267	62	0	67.92	89.25	19.73	0	473	--	--	--	--	--	--	--	--	--	--	--	--	--	--	--	--	--	--	--	--	--	--	--	--	--	--	--	--	-0.52206	0.99885	1.744	0.55227	4.8066	0.025248	estscan,start:230 end:1; minus strand
Cluster-16329.105402	248.99	8	395	12	11.48	0.38	17.38	0.49	1692	--	--	--	--	--	--	--	--	--	--	--	--	--	--	--	--	--	--	--	--	--	--	--	--	--	--	--	--	4.8051	0.00362	-0.66109	0.99897	4.6609	0.0074416	--
Cluster-16329.105437	143.09	265.3	172.93	573.94	4.52	8.73	5.21	15.93	2342	--	--	--	--	--	--	--	--	--	--	--	--	--	--	--	--	--	--	--	--	--	--	--	--	--	--	--	--	-1.0455	0.99885	-0.26859	0.99897	-1.7181	0.027591	estscan,start:1269 end:1576
Cluster-16329.105486	662	1627	1945.03	967.94	108.14	273.04	303.78	140.43	683	--	--	--	--	--	AY799997.1	AY799997	53	1.34461e-16	Tridacna gigas carbonic anhydrase gene, exons 12, 13 and partial cds	--	--	--	--	--	--	--	--	--	--	--	--	--	--	--	--	--	--	-1.4522	6.0458e-06	-1.5502	1.3814e-07	-0.26217	0.99981	--
Cluster-16329.105525	3854	4489	15878	13475	239.09	289.13	940.92	734.63	1328	--	--	--	--	--	--	--	--	--	--	--	--	--	--	--	--	--	--	--	--	--	--	--	--	--	--	--	--	-0.37488	0.69296	-2.0379	6.27e-100	-1.5199	7.93e-59	estscan,start:249 end:196; minus strand
Cluster-16329.105587	1210.27	207.44	645.81	1983.59	7.32	1.31	3.72	10.53	11079	11109433	XP_022292482.1	9260	0	uncharacterized protein LOC111103479 [Crassostrea virginica]	--	--	--	--	--	--	--	--	--	Q9IBG7	2882	0	Kielin/chordin-like protein OS=Xenopus laevis GN=kcp PE=2 SV=1	PF00093//PF00264//PF05375//PF03742	von Willebrand factor type C domain//Common central domain of tyrosinase//Pacifastin inhibitor (LCMII)//PetN	GO:0017004//GO:0006118//GO:0008152	cytochrome complex assembly//obsolete electron transport//metabolic process	GO:0005515//GO:0016491//GO:0045158//GO:0030414	protein binding//oxidoreductase activity//electron transporter, transferring electrons within cytochrome b6/f complex of photosystem II activity//peptidase inhibitor activity	GO:0009512	cytochrome b6f complex	KOG1216	von Willebrand factor and related coagulation proteins	2.3897	6.598e-10	0.91082	0.023808	-0.42686	0.77053	blast,frame:-2 start:10835 end:3
Cluster-16329.105598	55	625	588	94	0.96	11.33	9.75	1.44	4031	4185027	XP_006813392.1	1047	1.1e-110	PREDICTED: uncharacterized protein LOC102810040 [Saccoglossus kowalevskii]	--	--	--	--	--	--	--	--	--	P08548	362	1.1e-32	LINE-1 reverse transcriptase homolog OS=Nycticebus coucang PE=3 SV=1	PF04111//PF05531//PF04977//PF10392//PF05837//PF09726//PF06005//PF02183	Autophagy protein Apg6//Nucleopolyhedrovirus P10 protein//Septum formation initiator//Golgi transport complex subunit 5//Centromere protein H (CENP-H)//Transmembrane protein//Protein of unknown function (DUF904)//Homeobox associated leucine zipper	GO:0043093//GO:0006355//GO:0007049//GO:0006891//GO:0006914//GO:0000917//GO:0051382	FtsZ-dependent cytokinesis//regulation of transcription, DNA-templated//cell cycle//intra-Golgi vesicle-mediated transport//autophagy//barrier septum assembly//kinetochore assembly	GO:0043565//GO:0003700	sequence-specific DNA binding//transcription factor activity, sequence-specific DNA binding	GO:0000776//GO:0005667//GO:0019028//GO:0016021//GO:0017119//GO:0005737	kinetochore//transcription factor complex//viral capsid//integral component of membrane//Golgi transport complex//cytoplasm	--	--	-3.6612	1.9063e-07	-3.4136	5.0376e-06	-0.48731	0.99981	blast,frame:2 start:1145 end:4030
Cluster-16329.105633	522	320	182	650	5.02	3.2	1.67	5.48	7076	11103642	XP_022346191.1	3724	0	uncharacterized protein LOC111138489 isoform X2 [Crassostrea virginica]	--	--	--	--	--	--	--	--	--	--	--	--	--	PF00157//PF02892//PF00665	Pou domain - N-terminal to homeobox domain//BED zinc finger//Integrase core domain	GO:0006355//GO:0015074	regulation of transcription, DNA-templated//DNA integration	GO:0003677//GO:0003700	DNA binding//transcription factor activity, sequence-specific DNA binding	GO:0005667	transcription factor complex	--	--	0.55113	0.99885	1.5248	0.037014	-0.030469	0.99981	blast,frame:-2 start:1309 end:2|blast,frame:-1 start:7076 end:2727
Cluster-16329.105686	1809	687	2128	3176	56.21	22.21	63.04	86.65	2378	11066546	XP_022311728.1	2198	2.3e-244	pyruvate kinase PKM-like isoform X5 [Crassostrea virginica]	XM_009048490.1	XM_009048490	276	5.25599e-140	Lottia gigantea hypothetical protein mRNA	K00873	PK, pyk	pyruvate kinase	http://www.genome.jp/dbget-bin/www_bget?ko:K00873	P52480	1790	1.7e-198	Pyruvate kinase PKM OS=Mus musculus GN=Pkm PE=1 SV=4	PF00224//PF03328	Pyruvate kinase, barrel domain//HpcH/HpaI aldolase/citrate lyase family	GO:0006144//GO:0006094//GO:0006096//GO:0015976	purine nucleobase metabolic process//gluconeogenesis//glycolytic process//carbon utilization	GO:0030955//GO:0000287//GO:0003824//GO:0004743	potassium ion binding//magnesium ion binding//catalytic activity//pyruvate kinase activity	--	--	KOG2323	Pyruvate kinase	1.242	3.3825e-06	-0.22963	0.99897	-0.5261	0.03011	blast,frame:-2 start:2269 end:431
Cluster-16329.105702	885	1432.99	1415	405	4.69	7.91	7.14	1.88	12612	32698	CAA75175.1	445	2.3e-40	SRCR domain, membrane form 2 [Geodia cydonium]	--	--	--	--	--	K13912	DMBT1	deleted in malignant brain tumors 1 protein	http://www.genome.jp/dbget-bin/www_bget?ko:K13912	Q9UGM3	384	1e-34	Deleted in malignant brain tumors 1 protein OS=Homo sapiens GN=DMBT1 PE=1 SV=2	PF05887//PF00089//PF15494//PF00629//PF02944//PF01392//PF00530//PF00057	Procyclic acidic repetitive protein (PARP)//Trypsin//Scavenger receptor cysteine-rich domain//MAM domain, meprin/A5/mu//BESS motif//Fz domain//Scavenger receptor cysteine-rich domain//Low-density lipoprotein receptor domain class A	GO:0006508//GO:0007165	proteolysis//signal transduction	GO:0003677//GO:0004252//GO:0005515//GO:0005044	DNA binding//serine-type endopeptidase activity//protein binding//scavenger receptor activity	GO:0016020	membrane	KOG1215	Low-density lipoprotein receptors containing Ca2+-binding EGF-like domains	-0.85013	0.083297	-0.67238	0.43331	1.4137	0.014747	blast,frame:-1 start:12612 end:409
Cluster-16329.105729	1617.97	2142.17	2990.26	2026.01	136.35	187.13	241.03	150.14	1050	3771199	ESO90726.1	401	2.4e-36	hypothetical protein LOTGIDRAFT_191852 [Lottia gigantea]	--	--	--	--	--	K21889	TMBIM6, BI1, TEGT	Bax inhibitor 1	http://www.genome.jp/dbget-bin/www_bget?ko:K21889	Q9IA79	321	1.7e-28	Probable Bax inhibitor 1 OS=Paralichthys olivaceus GN=tmbim6 PE=2 SV=1	PF00033//PF05365	Cytochrome b/b6/petB//Ubiquinol-cytochrome C reductase, UQCRX/QCR9 like	GO:0006122//GO:0022904	mitochondrial electron transport, ubiquinol to cytochrome c//respiratory electron transport chain	--	--	GO:0016020//GO:0005750//GO:0005743	membrane//mitochondrial respiratory chain complex III//mitochondrial inner membrane	KOG1629	Bax-mediated apoptosis inhibitor TEGT/BI-1	-0.55974	0.42862	-0.88141	0.00029453	-0.038536	0.99981	blast,frame:3 start:3 end:425
Cluster-16329.105760	679	1036	1083.63	1924	25.81	40.96	39.29	64.23	1994	--	--	--	--	--	AY799997.1	AY799997	82	3.07e-32	Tridacna gigas carbonic anhydrase gene, exons 12, 13 and partial cds	--	--	--	--	--	--	--	--	--	--	--	--	--	--	--	--	--	--	-0.76439	0.50863	-0.66972	0.78414	-1.2167	2.13e-05	estscan,start:1994 end:1854; minus strand
Cluster-16329.105849	618	219	444	661	5.36	1.98	3.67	5.03	7810	10491821	OWF42660.1	7678	0	ATP-binding cassette sub-family A member 2 [Mizuhopecten yessoensis]	XM_006817264.1	XM_006817264	150	1.92547e-69	PREDICTED: Saccoglossus kowalevskii ATP-binding cassette sub-family A member 2-like (LOC100375869), mRNA	K05642	ABCA2	ATP-binding cassette, subfamily A (ABC1), member 2	http://www.genome.jp/dbget-bin/www_bget?ko:K05642	Q9BZC7	5512	0	ATP-binding cassette sub-family A member 2 OS=Homo sapiens GN=ABCA2 PE=1 SV=3	PF13304//PF04310//PF00005//PF00448	AAA domain, putative AbiEii toxin, Type IV TA system//MukB N-terminal//ABC transporter//SRP54-type protein, GTPase domain	GO:0007059//GO:0006614//GO:0030261	chromosome segregation//SRP-dependent cotranslational protein targeting to membrane//chromosome condensation	GO:0005525//GO:0003677//GO:0005524//GO:0016887	GTP binding//DNA binding//ATP binding//ATPase activity	GO:0009295	nucleoid	--	--	1.3418	0.036305	0.48172	0.99897	0.18888	0.99981	blast,frame:-3 start:7808 end:96
Cluster-16329.105860	411.17	1131.27	961.05	820.36	57.84	164.28	129.72	101.62	739	--	--	--	--	--	--	--	--	--	--	--	--	--	--	--	--	--	--	--	--	--	--	--	--	--	--	--	--	-1.615	7.9778e-05	-1.2202	0.025125	-0.7106	0.9923	--
Cluster-16329.105861	1082.82	1967.65	2570.41	1624.41	78.94	148.81	179.11	104.1	1171	--	--	--	--	--	--	--	--	--	--	--	--	--	--	--	--	--	--	--	--	--	--	--	--	--	--	--	--	-1.0165	0.0010111	-1.2425	5.7157e-07	-0.2992	0.99981	--
Cluster-16329.105908	192	571	306	146	4.56	14.13	6.93	3.05	3024	10498616	OWF49455.1	425	1.1e-38	Serine..threonine-protein kinase [Mizuhopecten yessoensis]	--	--	--	--	--	--	--	--	--	P13185	172	9.2e-11	Serine/threonine protein kinase KIN1 OS=Saccharomyces cerevisiae (strain ATCC 204508 / S288c) GN=KIN1 PE=1 SV=3	PF00093//PF07714//PF00069	von Willebrand factor type C domain//Protein tyrosine kinase//Protein kinase domain	GO:0006468	protein phosphorylation	GO:0004672//GO:0005515//GO:0005524	protein kinase activity//protein binding//ATP binding	--	--	KOG0583	Serine/threonine protein kinase	-1.7272	0.014669	-0.66775	0.99897	0.68106	0.99981	blast,frame:-2 start:2813 end:186
Cluster-16329.105923	0	1	201	2	0	0.62	123.4	1.11	377	--	--	--	--	--	--	--	--	--	--	--	--	--	--	--	--	--	--	--	--	--	--	--	--	--	--	--	--	NA	NA	-4.6776	0.023978	NA	NA	--
Cluster-16329.105973	382.02	833.42	497.88	280	20.52	46.52	25.54	13.22	1491	--	--	--	--	--	--	--	--	--	--	--	--	--	--	--	--	--	--	--	--	--	--	--	--	--	--	--	--	-1.2802	0.028264	-0.37748	0.99897	0.73414	0.99981	estscan,start:876 end:804; minus strand
Cluster-16329.106058	37	257	82	36	4.47	32.12	9.5	3.83	815	--	--	--	--	--	--	--	--	--	--	--	--	--	--	--	--	--	--	PF06951	GroDOWN XII secretory phospholipase A2 precursor (PLA2G12)	GO:0016042//GO:0009395	lipid catabolic process//phospholipid catabolic process	GO:0005509//GO:0004623	calcium ion binding//phospholipase A2 activity	GO:0005576	extracellular region	--	--	-2.951	0.027874	-1.1434	0.99897	0.32545	0.99981	estscan,start:654 end:556; minus strand
Cluster-16329.106062	949.85	616	795	410	27.6	18.63	22.02	10.46	2524	10753266	XP_022093111.1	2123	1.2e-235	uncharacterized protein LOC110980590 [Acanthaster planci]	--	--	--	--	--	--	--	--	--	--	--	--	--	PF00682//PF13405//PF13499//PF13833//PF00036//PF13202	HMGL-like//EF-hand domain//EF-hand domain pair//EF-hand domain pair//EF hand//EF hand	--	--	GO:0005509//GO:0003824	calcium ion binding//catalytic activity	--	--	--	--	0.46992	0.99885	0.26142	0.99897	1.498	0.0041012	blast,frame:-1 start:2524 end:590
Cluster-16329.106147	0	0	207	0	0	0	52.73	0	522	--	--	--	--	--	--	--	--	--	--	--	--	--	--	--	--	--	--	PF03378	CAS/CSE protein, C-terminus	--	--	GO:0005515	protein binding	--	--	--	--	NA	NA	-4.72	0.019553	NA	NA	--
Cluster-16329.106184	446.34	202	238	129	86.87	40.43	44.59	22.14	610	--	--	--	--	--	--	--	--	--	--	--	--	--	--	--	--	--	--	--	--	--	--	--	--	--	--	--	--	0.98894	0.59348	0.91185	0.78414	2.0767	0.028356	estscan,start:479 end:393; minus strand
Cluster-16329.106243	1314.2	1081.09	2428	991	65.84	56.28	116.12	43.62	1579	--	--	--	--	--	AY799990.1	AY799990	44	3.22e-11	Tridacna gigas carbonic anhydrase gene, exon 5 and partial cds	--	--	--	--	--	--	--	--	--	--	--	--	--	--	--	--	--	--	0.12685	0.99885	-0.88091	0.0021296	0.69315	0.86119	--
Cluster-16329.106290	186.99	708.52	305.41	436.28	2.12	8.38	3.3	4.34	6034	10259280	XP_020610523.1	177	1.3e-09	roundabout homolog 1-like [Orbicella faveolata]	--	--	--	--	--	--	--	--	--	Q6WRH9	132	8e-06	Immunoglobulin sDOWNerfamily member 10 OS=Rattus norvegicus GN=Igsf10 PE=1 SV=1	PF13895	Immunoglobulin domain	--	--	GO:0005515	protein binding	--	--	--	--	-2.0767	0.0002455	-0.70311	0.99897	-0.93637	0.99981	blast,frame:3 start:36 end:2219
Cluster-16329.106297	227	194	928	137	4.26	3.79	16.58	2.25	3760	10496332	OWF47171.1	1247	6.9e-134	RNA-directed DNA polymerase from transposon BS [Mizuhopecten yessoensis]	--	--	--	--	--	--	--	--	--	Q95SX7	424	6.9e-40	Probable RNA-directed DNA polymerase from transposon BS OS=Drosophila melanogaster GN=RTase PE=2 SV=1	--	--	--	--	--	--	--	--	--	--	0.071788	0.99885	-2.0268	3.23e-05	1.0144	0.99981	blast,frame:2 start:1010 end:3760
Cluster-16329.106404	2334.07	1101	1770	3616.92	112.96	55.37	81.76	153.77	1625	44326	AAF27650.1	1115	6e-119	malate dehydrogenase precursor [Nucella lapillus]	AY799997.1	AY799997	65	7.02832e-23	Tridacna gigas carbonic anhydrase gene, exons 12, 13 and partial cds	K00026	MDH2	malate dehydrogenase	http://www.genome.jp/dbget-bin/www_bget?ko:K00026	Q5NVR2	1102	7.1e-119	Malate dehydrogenase, mitochondrial OS=Pongo abelii GN=MDH2 PE=2 SV=1	PF02882//PF00056//PF01073//PF01113//PF02866//PF01118	Tetrahydrofolate dehydrogenase/cyclohydrolase, NAD(P)-binding domain//lactate/malate dehydrogenase, NAD binding domain//3-beta hydroxysteroid dehydrogenase/isomerase family//Dihydrodipicolinate reductase, N-terminus//lactate/malate dehydrogenase, alpha/beta C-terminal domain//Semialdehyde dehydrogenase, NAD binding domain	GO:0006694//GO:0055114//GO:0008207//GO:0009089//GO:0009085//GO:0008209//GO:0008210//GO:0009396//GO:0046487	steroid biosynthetic process//oxidation-reduction process//C21-steroid hormone metabolic process//lysine biosynthetic process via diaminopimelate//lysine biosynthetic process//androgen metabolic process//estrogen metabolic process//folic acid-containing compound biosynthetic process//glyoxylate metabolic process	GO:0016620//GO:0003854//GO:0051287//GO:0016616//GO:0003824//GO:0008839//GO:0016491//GO:0004488	oxidoreductase activity, acting on the aldehyde or oxo groDOWN of donors, NAD or NADP as acceptor//3-beta-hydroxy-delta5-steroid dehydrogenase activity//NAD binding//oxidoreductase activity, acting on the CH-OH groDOWN of donors, NAD or NADP as acceptor//catalytic activity//4-hydroxy-tetrahydrodipicolinate reductase//oxidoreductase activity//methylenetetrahydrofolate dehydrogenase (NADP+) activity	--	--	KOG1494	NAD-dependent malate dehydrogenase	0.92919	3.6917e-05	0.40377	0.33849	-0.34599	0.31364	blast,frame:2 start:62 end:1129
Cluster-16329.106452	111.38	3603.01	19315.9	9343.04	16.94	565.33	2821.35	1251.94	704	--	--	--	--	--	AY799991.1	AY799991	34	5.0637e-06	Tridacna gigas carbonic anhydrase gene, exon 6 and partial cds	--	--	--	--	--	--	--	--	--	--	--	--	--	--	--	--	--	--	-5.1705	1.5974e-55	-7.4335	2.6454e-263	-6.1044	8.5465e-124	estscan,start:506 end:396; minus strand
Cluster-16329.106453	7.62	170.9	1535.57	527.96	6.96	154	1398.27	429.09	341	--	--	--	--	--	--	--	--	--	--	--	--	--	--	--	--	--	--	--	--	--	--	--	--	--	--	--	--	-4.6421	0.039574	-7.6501	8.7639e-20	-5.8286	3.5557e-06	--
Cluster-16329.106454	21	687.54	3510	1140.46	13.09	428.49	2154.85	631.82	377	--	--	--	--	--	--	--	--	--	--	--	--	--	--	--	--	--	--	--	--	--	--	--	--	--	--	--	--	-5.1878	5.3723e-10	-7.3803	3.1504e-47	-5.4772	3.0936e-14	--
Cluster-16329.106455	194	5244.99	27132.3	13128.7	17.92	501.92	2398.31	1066.63	982	--	--	--	--	--	AY799991.1	AY799991	34	7.155e-06	Tridacna gigas carbonic anhydrase gene, exon 6 and partial cds	--	--	--	--	--	--	--	--	--	--	--	--	--	--	--	--	--	--	-4.9117	4.2011e-80	-7.1231	0	-5.7946	3.7444e-175	estscan,start:175 end:267
Cluster-16329.10647	1	55	190	40	0.14	7.68	24.63	4.76	758	11912176	XP_023931596.1	270	2.7e-21	lectin ADEL-like [Lingula anatina]	--	--	--	--	--	--	--	--	--	--	--	--	--	--	--	--	--	--	--	--	--	--	--	-5.9362	0.99885	-7.5652	0.038376	-5.036	0.99981	estscan,start:231 end:457
Cluster-16329.106475	607	192	413	636	7	2.31	4.54	6.44	5941	10073353	XP_019927863.1	540	1e-51	PREDICTED: zinc finger CCCH domain-containing protein 13 isoform X4 [Crassostrea gigas]	--	--	--	--	--	--	--	--	--	Q9BXF3	477	7.8e-46	Cat eye syndrome critical region protein 2 OS=Homo sapiens GN=CECR2 PE=1 SV=2	PF00439	Bromodomain	--	--	GO:0005515	protein binding	--	--	KOG1472	Histone acetyltransferase SAGA/ADA, catalytic subunit PCAF/GCN5 and related proteins	1.5057	0.015737	0.56023	0.99897	0.21859	0.99981	blast,frame:-3 start:5912 end:348
Cluster-16329.106477	2389	1346	3359	3467	240.75	140.44	324.08	307.36	923	4788901	KFM74902.1	993	4.8e-105	Plastin-2, partial [Stegodyphus mimosarum]	--	--	--	--	--	K17336	PLS3	plastin-3	http://www.genome.jp/dbget-bin/www_bget?ko:K17336	P13797	830	1.4e-87	Plastin-3 OS=Homo sapiens GN=PLS3 PE=1 SV=4	PF00307	Calponin homology (CH) domain	--	--	GO:0005515	protein binding	--	--	KOG0046	Ca2+-binding actin-bundling protein (fimbrin/plastin), EF-Hand protein sDOWNerfamily	0.67288	0.0040601	-0.48695	0.24389	-0.25136	0.99981	estscan,start:1 end:923
Cluster-16329.106481	1181	659	405	861.88	44.32	25.72	14.5	28.41	2016	--	--	--	--	--	--	--	--	--	--	--	--	--	--	--	--	--	--	--	--	--	--	--	--	--	--	--	--	0.68681	0.17198	1.5487	2.38e-05	0.74037	0.80391	estscan,start:579 end:742
Cluster-16329.106497	232.08	660.36	713.91	249.4	18.24	53.82	53.65	17.23	1106	--	--	--	--	--	AY799986.1	AY799986	60	2.84924e-20	Tridacna gigas carbonic anhydrase gene, exon 1 and partial cds	--	--	--	--	--	--	--	--	PF01544//PF05531	CorA-like Mg2+ transporter protein//Nucleopolyhedrovirus P10 protein	GO:0030001//GO:0055085	metal ion transport//transmembrane transport	GO:0046873	metal ion transmembrane transporter activity	GO:0016020//GO:0019028	membrane//viral capsid	--	--	-1.6635	0.0080509	-1.6164	0.0093784	0.18208	0.99981	--
Cluster-16329.106514	1013.81	716.91	411.34	473.4	32.55	23.95	12.59	13.35	2310	--	--	--	--	--	AY799997.1	AY799997	93	2.74e-38	Tridacna gigas carbonic anhydrase gene, exons 12, 13 and partial cds	--	--	--	--	--	--	--	--	--	--	--	--	--	--	--	--	--	--	0.34508	0.99885	1.3061	0.0016796	1.3846	0.0069625	estscan,start:1781 end:1861
Cluster-16329.106527	352	49	144	193	4.37	0.63	1.7	2.1	5540	10532482	XP_021365969.1	3451	0	citron Rho-interacting kinase-like [Mizuhopecten yessoensis]	--	--	--	--	--	--	--	--	--	O14578	1493	1.1e-163	Citron Rho-interacting kinase OS=Homo sapiens GN=CIT PE=1 SV=2	PF00628//PF04353//PF00130	PHD-finger//Regulator of RNA polymerase sigma(70) subunit, Rsd/AlgQ//Phorbol esters/diacylglycerol binding domain (C1 domain)	GO:0035556//GO:0006355	intracellular signal transduction//regulation of transcription, DNA-templated	GO:0005515	protein binding	--	--	--	--	2.6899	0.0054051	1.2942	0.41623	1.1529	0.99981	blast,frame:1 start:1 end:5451
Cluster-16329.106561	15	202	26.97	116.16	9.61	129.3	17.03	66.17	374	--	--	--	--	--	--	--	--	--	--	--	--	--	--	--	--	--	--	--	--	--	--	--	--	--	--	--	--	-3.9062	0.027071	-0.84172	0.99897	-2.6672	0.99981	--
Cluster-16329.106613	534	1334	1135.83	450.96	31.71	82.27	64.42	23.53	1375	11257851	PFX24909.1	344	1.3e-29	Transposon Ty3-I Gag-Pol polyprotein [Stylophora pistillata]	--	--	--	--	--	--	--	--	--	Q99315	218	1.9e-16	Transposon Ty3-G Gag-Pol polyprotein OS=Saccharomyces cerevisiae (strain ATCC 204508 / S288c) GN=TY3B-G PE=1 SV=3	--	--	--	--	--	--	--	--	KOG0017	FOG: Transposon-encoded proteins with TYA, reverse transcriptase, integrase domains in various combinations	-1.4757	6.1631e-05	-1.0842	0.030927	0.52976	0.99981	--
Cluster-16329.106615	638	2004	1753	478	34.14	111.39	89.55	22.47	1496	--	--	--	--	--	--	--	--	--	--	--	--	--	--	--	--	--	--	--	--	--	--	--	--	--	--	--	--	-1.8061	1.1688e-10	-1.4535	4.3618e-06	0.70247	0.99981	estscan,start:1 end:697
Cluster-16329.106620	671.06	1222.3	1327.85	1020.51	8.3	15.76	15.65	11.08	5558	10548458	XP_021342201.1	2446	9.4e-273	arf-GAP with Rho-GAP domain, ANK repeat and PH domain-containing protein 2-like isoform X5 [Mizuhopecten yessoensis]	--	--	--	--	--	K12486	SMAP	stromal membrane-associated protein	http://www.genome.jp/dbget-bin/www_bget?ko:K12486	Q8WZ64	1068	2.1e-114	Arf-GAP with Rho-GAP domain, ANK repeat and PH domain-containing protein 2 OS=Homo sapiens GN=ARAP2 PE=1 SV=3	PF00536//PF00788//PF07647//PF00620//PF01412	SAM domain (Sterile alpha motif)//Ras association (RalGDS/AF-6) domain//SAM domain (Sterile alpha motif)//RhoGAP domain//Putative GTPase activating protein for Arf	GO:0007165	signal transduction	GO:0005515//GO:0005096	protein binding//GTPase activator activity	--	--	--	--	-1.0199	0.032095	-0.97991	0.035251	-0.31886	0.99981	blast,frame:3 start:93 end:5354
Cluster-16329.106651	751.99	2855.44	3439.98	1169	79.33	311.76	347.52	108.5	894	--	--	--	--	--	AY799997.1	AY799997	88	6.2204e-36	Tridacna gigas carbonic anhydrase gene, exons 12, 13 and partial cds	--	--	--	--	--	--	--	--	--	--	--	--	--	--	--	--	--	--	-2.0798	4.0816e-19	-2.1889	3.7122e-23	-0.35057	0.99981	--
Cluster-16329.106653	655	2581.01	2987	986	59.33	242.23	258.88	78.55	996	--	--	--	--	--	--	--	--	--	--	--	--	--	--	--	--	--	--	--	--	--	--	--	--	--	--	--	--	-2.1332	7.8814e-18	-2.1845	5.8866e-20	-0.30417	0.99981	--
Cluster-16329.106698	565	328.12	167	154	3.31	2	0.93	0.79	11432	11110259	XP_022293391.1	5421	0	uncharacterized protein LOC111103998 isoform X1 [Crassostrea virginica]	--	--	--	--	--	--	--	--	--	--	--	--	--	PF13748//PF00041//PF03802//PF05336//PF01125	ABC transporter transmembrane region//Fibronectin type III domain//Apo-citrate lyase phosphoribosyl-dephospho-CoA transferase//Domain of unknown function (DUF718)//G10 protein	GO:0055085//GO:0019299//GO:0006810//GO:0051191	transmembrane transport//rhamnose metabolic process//transport//prosthetic groDOWN biosynthetic process	GO:0005515//GO:0016857//GO:0042626//GO:0005524	protein binding//racemase and epimerase activity, acting on carbohydrates and derivatives//ATPase activity, coDOWNled to transmembrane movement of substances//ATP binding	GO:0016021//GO:0005634//GO:0005737	integral component of membrane//nucleus//cytoplasm	--	--	0.62918	0.99885	1.7631	0.0065407	2.1612	0.0033043	blast,frame:2 start:68 end:10237
Cluster-16329.106727	919	287	1343	1259.04	112.14	36.21	157.1	135.24	810	--	--	--	--	--	--	--	--	--	--	--	--	--	--	--	--	--	--	PF02277	Phosphoribosyltransferase	GO:0006771//GO:0015994//GO:0009236	riboflavin metabolic process//chlorophyll metabolic process//cobalamin biosynthetic process	GO:0008939	nicotinate-nucleotide-dimethylbenzimidazole phosphoribosyltransferase activity	--	--	--	--	1.5242	0.00046976	-0.54265	0.99897	-0.16827	0.99981	--
Cluster-16329.106729	270.1	377.3	808	823.96	39.61	57.1	113.75	106.43	720	--	--	--	--	--	--	--	--	--	--	--	--	--	--	--	--	--	--	--	--	--	--	--	--	--	--	--	--	-0.63707	0.99885	-1.5762	0.005056	-1.3232	0.026282	--
Cluster-16329.106762	107.05	153.99	417.87	198	15.81	23.46	59.23	25.75	717	--	--	--	--	--	--	--	--	--	--	--	--	--	--	--	--	--	--	--	--	--	--	--	--	--	--	--	--	-0.6794	0.99885	-1.9601	0.043129	-0.60129	0.99981	--
Cluster-16329.106788	6	61	205	9	0.22	2.33	7.19	0.29	2051	--	--	--	--	--	--	--	--	--	--	--	--	--	--	--	--	--	--	--	--	--	--	--	--	--	--	--	--	-3.5006	0.99885	-5.0898	0.017825	-0.29904	0.99981	--
Cluster-16329.106833	2109.55	5632.25	4823.77	2611.86	51.32	142.65	111.85	55.78	2961	11086429	XP_022327023.1	238	5.4e-17	LOW QUALITY PROTEIN: tripartite motif-containing protein 2-like [Crassostrea virginica]	AY799997.1	AY799997	88	2.11747e-35	Tridacna gigas carbonic anhydrase gene, exons 12, 13 and partial cds	--	--	--	--	Q9R1R2	158	3.8e-09	Tripartite motif-containing protein 3 OS=Mus musculus GN=Trim3 PE=1 SV=1	PF14634//PF00097//PF01436//PF10598//PF13639	zinc-RING finger domain//Zinc finger, C3HC4 type (RING finger)//NHL repeat//RNA recognition motif of the spliceosomal PrP8//Ring finger domain	--	--	GO:0008270//GO:0005515//GO:0003723//GO:0046872	zinc ion binding//protein binding//RNA binding//metal ion binding	--	--	--	--	-1.5716	3.9538e-25	-1.1886	1.5324e-12	-0.022221	0.99981	blast,frame:-3 start:2038 end:272
Cluster-16329.106936	100	4	147	545	1.96	0.08	2.74	9.36	3615	10539850	XP_021374167.1	933	1.7e-97	putative nuclease HARBI1 [Mizuhopecten yessoensis]	--	--	--	--	--	--	--	--	--	B0BN95	346	7.3e-31	Putative nuclease HARBI1 OS=Rattus norvegicus GN=Harbi1 PE=2 SV=1	PF04827//PF01609	Plant transposon protein//Transposase DDE domain	GO:0006313	transposition, DNA-mediated	GO:0003677//GO:0004803//GO:0016788	DNA binding//transposase activity//hydrolase activity, acting on ester bonds	--	--	--	--	4.489	0.38459	-0.55114	0.99897	-2.1603	0.0052121	blast,frame:-2 start:3581 end:2379
Cluster-16329.106937	45	338.72	485	151.87	5.03	39.18	51.95	14.94	859	--	--	--	--	--	--	--	--	--	--	--	--	--	--	--	--	--	--	--	--	--	--	--	--	--	--	--	--	-3.0669	0.0031363	-3.4253	6.535e-05	-1.4689	0.99981	estscan,start:1 end:109
Cluster-16329.106938	114.97	770	1503.21	415	4.1	28.58	51.16	13.01	2106	10537938	XP_021372029.1	757	2.5e-77	laccase-6-like [Mizuhopecten yessoensis]	--	--	--	--	--	--	--	--	--	Q40588	261	3.1e-21	L-ascorbate oxidase OS=Nicotiana tabacum GN=AAO PE=2 SV=1	PF00394//PF07731//PF07732	Multicopper oxidase//Multicopper oxidase//Multicopper oxidase	GO:0055114	oxidation-reduction process	GO:0016491//GO:0005507	oxidoreductase activity//copper ion binding	--	--	KOG1263	Multicopper oxidases	-2.8984	2.2207e-07	-3.704	2.0844e-17	-1.5659	0.25319	blast,frame:-1 start:1131 end:397
Cluster-16329.106976	2473.07	651	1105.58	2646.3	18.87	5.18	8.03	17.72	8839	5351539	XP_011442873.1	527	5e-50	PREDICTED: uncharacterized protein LOC105339146 isoform X3 [Crassostrea gigas]	--	--	--	--	--	--	--	--	--	Q9Y5K6	167	1e-09	CD2-associated protein OS=Homo sapiens GN=CD2AP PE=1 SV=1	PF14604//PF00018//PF00895	Variant SH3 domain//SH3 domain//ATP synthase protein 8	GO:0015986//GO:0015992	ATP synthesis coDOWNled proton transport//proton transport	GO:0005515//GO:0015078	protein binding//hydrogen ion transmembrane transporter activity	GO:0000276	mitochondrial proton-transporting ATP synthase complex, coDOWNling factor F(o)	--	--	1.7707	1.9626e-14	1.1662	1.2325e-07	0.18825	0.99981	blast,frame:2 start:1436 end:6235
Cluster-16329.106984	35.15	150.36	266.64	241.76	2.89	12.81	20.95	17.46	1070	--	--	--	--	--	--	--	--	--	--	--	--	--	--	--	--	--	--	--	--	--	--	--	--	--	--	--	--	-2.2517	0.64759	-2.9186	0.035251	-2.4961	0.2292	estscan,start:631 end:702
Cluster-16329.106997	1221	2158	2260	1443	33.79	62.16	59.63	35.06	2636	5353846	XP_011446636.1	1994	1.2e-220	PREDICTED: tyrosine-protein kinase SYK-like [Crassostrea gigas]	--	--	--	--	--	K05855	SYK	spleen tyrosine kinase	http://www.genome.jp/dbget-bin/www_bget?ko:K05855	F1N9Y5	1236	3.4e-134	Tyrosine-protein kinase SYK OS=Gallus gallus GN=SYK PE=1 SV=2	PF00069//PF06293//PF07714	Protein kinase domain//Lipopolysaccharide kinase (Kdo/WaaP) family//Protein tyrosine kinase	GO:0006468	protein phosphorylation	GO:0016773//GO:0004672//GO:0005524	phosphotransferase activity, alcohol groDOWN as acceptor//protein kinase activity//ATP binding	GO:0016020	membrane	--	--	-0.97648	0.0008629	-0.88359	0.0036802	0.044913	0.99981	blast,frame:-2 start:2299 end:173
Cluster-16329.107017	227.3	7	26	451.19	157.28	4.83	17.78	277.7	366	--	--	--	--	--	--	--	--	--	--	--	--	--	--	--	--	--	--	--	--	--	--	--	--	--	--	--	--	4.8663	0.0070896	3.1327	0.03535	-0.70322	0.99981	--
Cluster-16329.107020	452	470	122	170	2.35	2.55	0.6	0.78	12823	10505338	OWF56177.1	6506	0	Protein crumbs-like 2 [Mizuhopecten yessoensis]	--	--	--	--	--	--	--	--	--	P49013	134	9.9e-06	Fibropellin-3 OS=Strongylocentrotus purpuratus GN=EGF3 PE=1 SV=1	PF00041//PF07645//PF04509//PF00008//PF07966	Fibronectin type III domain//Calcium-binding EGF domain//CheC-like family//EGF-like domain//A1 Propeptide	GO:0006508	proteolysis	GO:0005515//GO:0016787//GO:0005509//GO:0004190	protein binding//hydrolase activity//calcium ion binding//aspartic-type endopeptidase activity	--	--	--	--	-0.21119	0.99885	1.8941	0.015808	1.6967	0.13048	blast,frame:2 start:2 end:12823
Cluster-16329.107084	1494	749	1114	1142	46.11	24.06	32.79	30.95	2392	--	--	--	--	--	--	--	--	--	--	--	--	--	--	--	--	--	--	--	--	--	--	--	--	--	--	--	--	0.8413	0.010773	0.4281	0.7683	0.67354	0.72914	estscan,start:2392 end:1995; minus strand
Cluster-16329.107103	1045.75	1898	405	1030.61	59.98	113.06	22.18	51.94	1414	10148876	XP_020286773.1	2037	6.4e-226	tubulin alpha-1 chain-like [Pseudomyrmex gracilis]	AB764096.1	AB764096	588	0	Pinctada fucata mRNA for alpha tubulin 2, complete cds	K07374	TUBA	tubulin alpha	http://www.genome.jp/dbget-bin/www_bget?ko:K07374	Q94570	1916	2.5e-213	Tubulin alpha-2 chain OS=Homarus americanus PE=2 SV=1	PF00091//PF02432	Tubulin/FtsZ family, GTPase domain//Fimbrial, major and minor subunit	GO:0007155	cell adhesion	GO:0003924	GTPase activity	GO:0009289	pilus	KOG1376	Alpha tubulin	-1.0148	0.0014607	1.3732	0.00065409	0.30696	0.99981	blast,frame:-2 start:1272 end:1
Cluster-16329.107141	249	774	658.15	382.76	47.48	151.81	120.77	64.35	617	--	--	--	--	--	--	--	--	--	--	--	--	--	--	--	--	--	--	--	--	--	--	--	--	--	--	--	--	-1.791	0.00086129	-1.3976	0.056663	-0.33437	0.99981	--
Cluster-16329.107147	2163	1092	1683	2766	184.91	96.76	137.62	207.93	1039	--	--	--	--	--	--	--	--	--	--	--	--	--	--	--	--	--	--	--	--	--	--	--	--	--	--	--	--	0.83121	0.00058337	0.36667	0.59646	-0.068847	0.99981	estscan,start:935 end:515; minus strand
Cluster-16329.107341	1819	1193	2226	3924	46.02	31.42	53.68	87.15	2858	10073311	XP_019927826.1	677	6.5e-68	PREDICTED: receptor expression-enhancing protein 5 isoform X3 [Crassostrea gigas]	--	--	--	--	--	K17279	REEP5_6	receptor expression-enhancing protein 5/6	http://www.genome.jp/dbget-bin/www_bget?ko:K17279	Q29RM3	553	5.7e-55	Receptor expression-enhancing protein 5 OS=Bos taurus GN=REEP5 PE=2 SV=1	PF00487	Fatty acid desaturase	GO:0006629	lipid metabolic process	--	--	--	--	KOG1725	Protein involved in membrane traffic (YOP1/TB2/DP1/HVA22 family)	0.4537	0.33155	-0.28663	0.99897	-0.82326	2.77e-06	blast,frame:-3 start:1506 end:889
Cluster-16329.107355	802.11	1240	722	300	15.26	24.56	13.08	5.01	3711	3765228	ESO84755.1	490	4.1e-46	hypothetical protein LOTGIDRAFT_150991 [Lottia gigantea]	--	--	--	--	--	K09289	NCOA4, PTC3	nuclear receptor coactivator 4	http://www.genome.jp/dbget-bin/www_bget?ko:K09289	Q13772	180	1.3e-11	Nuclear receptor coactivator 4 OS=Homo sapiens GN=NCOA4 PE=1 SV=1	PF10473	Leucine-rich repeats of kinetochore protein Cenp-F/LEK1	--	--	GO:0008134//GO:0045502//GO:0042803	transcription factor binding//dynein binding//protein homodimerization activity	GO:0005667//GO:0030286	transcription factor complex//dynein complex	--	--	-0.78332	0.26733	0.15647	0.99897	1.7048	0.0030628	blast,frame:1 start:121 end:1908
Cluster-16329.107403	42	378	22	48	2.01	18.83	1.01	2.02	1638	--	--	--	--	--	--	--	--	--	--	--	--	--	--	--	--	--	--	--	--	--	--	--	--	--	--	--	--	-3.3248	0.00058774	0.93756	0.99897	0.093276	0.99981	--
Cluster-16329.107405	404	1728	267.17	190	5.41	24.13	3.41	2.23	5151	10494287	OWF45126.1	1580	2.3e-172	RNA-directed DNA polymerase from mobile element jockey [Mizuhopecten yessoensis]	AY799987.1	AY799987	67	1.74645e-23	Tridacna gigas carbonic anhydrase gene, exons 2, 3 and partial cds	--	--	--	--	Q95SX7	303	1e-25	Probable RNA-directed DNA polymerase from transposon BS OS=Drosophila melanogaster GN=RTase PE=2 SV=1	PF00159	Pancreatic hormone peptide	GO:0007165	signal transduction	GO:0005179	hormone activity	GO:0005576	extracellular region	--	--	-2.2515	1.2285e-12	0.60127	0.99897	1.3743	0.6505	estscan,start:2905 end:3265
Cluster-16329.107482	97	261.99	486	80	2.98	8.38	14.25	2.16	2400	--	--	--	--	--	--	--	--	--	--	--	--	--	--	--	--	--	--	--	--	--	--	--	--	--	--	--	--	-1.5883	0.58186	-2.3202	0.0038255	0.56391	0.99981	estscan,start:109 end:1; minus strand
Cluster-16329.107538	198.99	3175.96	94.7	1202	10.62	176.11	4.83	56.37	1499	--	--	--	--	--	--	--	--	--	--	--	--	--	--	--	--	--	--	--	--	--	--	--	--	--	--	--	--	-4.1513	2.6373e-44	1.0759	0.99897	-2.3087	4.6824e-08	--
Cluster-16329.107558	107	352	656	199	5.5	18.8	32.19	8.99	1546	--	--	--	--	--	--	--	--	--	--	--	--	--	--	--	--	--	--	PF08702//PF09177//PF10186//PF07989//PF04799//PF00957//PF00038//PF10392//PF04977	Fibrinogen alpha/beta chain family//Syntaxin 6, N-terminal//Vacuolar sorting 38 and autophagy-related subunit 14//Centrosomin N-terminal motif 1//fzo-like conserved region//Synaptobrevin//Intermediate filament protein//Golgi transport complex subunit 5//Septum formation initiator	GO:0030168//GO:0048193//GO:0006891//GO:0007165//GO:0016192//GO:0051258//GO:0010508//GO:0007049//GO:0008053	platelet activation//Golgi vesicle transport//intra-Golgi vesicle-mediated transport//signal transduction//vesicle-mediated transport//protein polymerization//positive regulation of autophagy//cell cycle//mitochondrial fusion	GO:0005198//GO:0030674//GO:0005102//GO:0003924	structural molecule activity//protein binding, bridging//receptor binding//GTPase activity	GO:0017119//GO:0005577//GO:0005741//GO:0005882//GO:0016020//GO:0016021//GO:0005815	Golgi transport complex//fibrinogen complex//mitochondrial outer membrane//intermediate filament//membrane//integral component of membrane//microtubule organizing center	--	--	-1.8728	0.10157	-2.6114	4.59e-05	-0.60924	0.99981	estscan,start:1331 end:280; minus strand
Cluster-16329.107623	740.02	1034.79	2645.75	1177	2.83	4.13	9.63	3.95	17368	5366814	XP_011422348.1	9952	0	PREDICTED: E3 ubiquitin-protein ligase rnf213-alpha isoform X3 [Crassostrea gigas]	--	--	--	--	--	K22754	RNF213	E3 ubiquitin-protein ligase RNF213	http://www.genome.jp/dbget-bin/www_bget?ko:K22754	Q63HN8	4606	0	E3 ubiquitin-protein ligase RNF213 OS=Homo sapiens GN=RNF213 PE=1 SV=3	PF00005//PF02150//PF08655//PF03119//PF00004//PF01197//PF07728//PF14634//PF00097	ABC transporter//RNA polymerases M/15 Kd subunit//DASH complex subunit Ask1//NAD-dependent DNA ligase C4 zinc finger domain//ATPase family associated with various cellular activities (AAA)//Ribosomal protein L31//AAA domain (dynein-related subfamily)//zinc-RING finger domain//Zinc finger, C3HC4 type (RING finger)	GO:0042254//GO:0006206//GO:0006351//GO:0008608//GO:0006412//GO:0006260//GO:0006281//GO:0006144	ribosome biogenesis//pyrimidine nucleobase metabolic process//transcription, DNA-templated//attachment of spindle microtubules to kinetochore//translation//DNA replication//DNA repair//purine nucleobase metabolic process	GO:0046872//GO:0016887//GO:0003677//GO:0003911//GO:0005515//GO:0005524//GO:0008270//GO:0003735//GO:0003899	metal ion binding//ATPase activity//DNA binding//DNA ligase (NAD+) activity//protein binding//ATP binding//zinc ion binding//structural constituent of ribosome//DNA-directed RNA polymerase activity	GO:0005730//GO:0005840//GO:0042729//GO:0005622//GO:0072686	nucleolus//ribosome//DASH complex//intracellular//mitotic spindle	--	--	-0.63855	0.99885	-1.8334	1.08e-13	-0.38356	0.99981	blast,frame:-3 start:17111 end:378
Cluster-16329.107654	1114	878	717	340	140.12	114.14	86.47	37.65	794	9040411	XP_017840246.1	479	1.6e-45	PREDICTED: probable protein disulfide-isomerase A6 [Drosophila busckii]	--	--	--	--	--	K09584	PDIA6, TXNDC7	protein disulfide-isomerase A6	http://www.genome.jp/dbget-bin/www_bget?ko:K09584	Q11067	438	3.4e-42	Probable protein disulfide-isomerase A6 OS=Caenorhabditis elegans GN=tag-320 PE=3 SV=1	--	--	--	--	--	--	--	--	KOG0191	Thioredoxin/protein disulfide isomerase	0.18861	0.99885	0.64038	0.34504	1.9981	3.62e-06	estscan,start:698 end:330; minus strand
Cluster-16329.107674	3520.06	2232.98	3089.16	3719.11	48.69	32.18	40.7	45.15	5000	10493369	OWF44208.1	2195	1.1e-243	Allene oxide synthase-lipoxygenase protein [Mizuhopecten yessoensis]	--	--	--	--	--	K00461	ALOX5	arachidonate 5-lipoxygenase	http://www.genome.jp/dbget-bin/www_bget?ko:K00461	O16025	825	2.9e-86	Allene oxide synthase-lipoxygenase protein OS=Plexaura homomalla PE=1 SV=1	PF01477//PF00305	PLAT/LH2 domain//Lipoxygenase	GO:0055114	oxidation-reduction process	GO:0016702//GO:0005515//GO:0046872	oxidoreductase activity, acting on single donors with incorporation of molecular oxygen, incorporation of two atoms of oxygen//protein binding//metal ion binding	--	--	--	--	0.50178	0.0063749	0.19306	0.99897	0.20656	0.99981	blast,frame:-3 start:4680 end:2644
Cluster-16329.107788	285.18	16.17	14.81	15.22	137.15	7.84	6.97	6.5	409	--	--	--	--	--	AY799997.1	AY799997	39	4.70912e-09	Tridacna gigas carbonic anhydrase gene, exons 12, 13 and partial cds	--	--	--	--	--	--	--	--	--	--	--	--	--	--	--	--	--	--	3.9856	0.0023554	4.2719	0.0016021	4.5138	0.0027244	--
Cluster-16329.107867	171.99	35.97	9	139.7	37.49	8.05	1.89	26.87	574	5052522	KHN76737.1	148	2.9e-07	NADH dehydrogenase [ubiquinone] 1 beta subcomplex subunit 10 [Toxocara canis]	--	--	--	--	--	--	--	--	--	--	--	--	--	--	--	--	--	--	--	--	--	--	--	2.1026	0.49976	4.2609	0.049737	0.58591	0.99981	blast,frame:-1 start:574 end:416
Cluster-16329.107880	342.34	251	71	313	60.03	45.32	11.97	48.38	647	--	--	--	--	--	--	--	--	--	--	--	--	--	--	--	--	--	--	--	--	--	--	--	--	--	--	--	--	0.2929	0.99885	2.2742	0.022198	0.41519	0.99981	--
Cluster-16329.107885	0	3	200	0.92	0	1.21	77.4	0.32	438	--	--	--	--	--	--	--	--	--	--	--	--	--	--	--	--	--	--	--	--	--	--	--	--	--	--	--	--	NA	NA	-4.6704	0.024778	NA	NA	--
Cluster-16329.107892	196.51	1078.63	347.74	894.24	17.14	97.47	29.01	68.57	1024	--	--	--	--	--	AY799986.1	AY799986	56	4.40274e-18	Tridacna gigas carbonic anhydrase gene, exon 1 and partial cds	--	--	--	--	--	--	--	--	--	--	--	--	--	--	--	--	--	--	-2.6114	2.5577e-09	-0.81873	0.99897	-1.9001	0.00017875	--
Cluster-16329.107894	615.67	2491.49	2304.25	1174.78	49.83	209.07	178.34	83.6	1082	--	--	--	--	--	--	--	--	--	--	--	--	--	--	--	--	--	--	--	--	--	--	--	--	--	--	--	--	-2.1716	1.2606e-17	-1.8994	1.7005e-12	-0.64624	0.58189	--
Cluster-16329.107937	1059	1098.02	2530	1873.14	21.64	23.37	49.26	33.6	3473	11086710	XP_022327334.1	814	1e-83	far DOWNstream element-binding protein 1-like isoform X2 [Crassostrea virginica]	--	--	--	--	--	K13210	FUBP	far DOWNstream element-binding protein	http://www.genome.jp/dbget-bin/www_bget?ko:K13210	Q32PX7	583	2.3e-58	Far DOWNstream element-binding protein 1 OS=Rattus norvegicus GN=Fubp1 PE=1 SV=1	PF07650//PF13014//PF00013//PF13184	KH domain//KH domain//KH domain//NusA-like KH domain	--	--	GO:0003723	RNA binding	--	--	KOG1676	K-homology type RNA binding proteins	-0.20705	0.99885	-1.2518	6.06e-07	-0.53684	0.322	blast,frame:3 start:33 end:2159
Cluster-16329.107938	458	568	1135	844	16.7	21.54	39.47	27.03	2067	--	--	--	--	--	--	--	--	--	--	--	--	--	--	--	--	--	--	--	--	--	--	--	--	--	--	--	--	-0.46539	0.99885	-1.3046	0.003762	-0.59597	0.99981	--
Cluster-16329.10796	16	383.68	96	51	2.52	62.2	14.5	7.06	690	--	--	--	--	--	--	--	--	--	--	--	--	--	--	--	--	--	--	PF00095//PF06213	WAP-type (Whey Acidic Protein) 'four-disulfide core'//Cobalamin biosynthesis protein CobT	GO:0009236	cobalamin biosynthetic process	GO:0030414	peptidase inhibitor activity	GO:0005576	extracellular region	--	--	-4.7386	3.4037e-05	-2.5803	0.99897	-1.3865	0.99981	estscan,start:109 end:690
Cluster-16329.10798	54	821.32	180	126	6.06	95.32	19.35	12.44	857	--	--	--	--	--	--	--	--	--	--	--	--	--	--	--	--	--	--	PF01146//PF01769//PF03699//PF06687	Caveolin//Divalent cation transporter//Uncharacterised protein family (DOWNF0182)//SUR7/PalI family	GO:0070836//GO:0006812	caveola assembly//cation transport	GO:0008324	cation transmembrane transporter activity	GO:0005886//GO:0016021	plasma membrane//integral component of membrane	--	--	-4.0818	8.9036e-11	-1.7323	0.9764	-0.93647	0.99981	estscan,start:1 end:843
Cluster-16329.108029	261	809	662	331	29.9	95.85	72.66	33.37	845	--	--	--	--	--	--	--	--	--	--	--	--	--	--	--	--	--	--	PF04557	Glutaminyl-tRNA synthetase, non-specific RNA binding region part 2	GO:0006425	glutaminyl-tRNA aminoacylation	GO:0005524//GO:0000166//GO:0004819	ATP binding//nucleotide binding//glutamine-tRNA ligase activity	GO:0005737	cytoplasm	--	--	-1.7869	0.00058178	-1.3381	0.077766	-0.056861	0.99981	estscan,start:845 end:1; minus strand
Cluster-16329.108104	1376.3	882.63	2266.27	3862.34	320.22	210.63	508.71	793.28	555	6123571	XP_013082955.1	206	5.2e-14	PREDICTED: innexin unc-9-like isoform X1 [Biomphalaria glabrata]	--	--	--	--	--	K22037	inx, zpg, ogre, shakB	innexin	http://www.genome.jp/dbget-bin/www_bget?ko:K22037	Q03412	146	1.7e-08	Innexin unc-7 OS=Caenorhabditis elegans GN=unc-7 PE=2 SV=1	PF00876	Innexin	--	--	--	--	GO:0005921	gap junction	--	--	0.48607	0.52664	-0.71485	0.047955	-1.2028	2.25e-11	blast,frame:2 start:218 end:553
Cluster-16329.108184	83	368	341	174	65.85	289.52	268.5	122.84	353	--	--	--	--	--	--	--	--	--	--	--	--	--	--	--	--	--	--	--	--	--	--	--	--	--	--	--	--	-2.3034	0.018431	-2.0339	0.089508	-0.78198	0.99981	--
Cluster-16329.10823	13	0	1146	1	0.18	0	15.12	0.01	4994	1558469	EEN55583.1	1260	2.8e-135	hypothetical protein BRAFLDRAFT_77672 [Branchiostoma floridae]	--	--	--	--	--	--	--	--	--	--	--	--	--	PF04879	Molybdopterin oxidoreductase Fe4S4 domain	GO:0055114	oxidation-reduction process	GO:0016491	oxidoreductase activity	--	--	--	--	NA	NA	-6.4573	1.03e-15	3.9864	0.99981	blast,frame:-1 start:4994 end:459
Cluster-16329.108287	441	100	323	426.01	293.42	66.39	212.14	252.09	370	--	--	--	--	--	AY799991.1	AY799991	50	3.24941e-15	Tridacna gigas carbonic anhydrase gene, exon 6 and partial cds	--	--	--	--	--	--	--	--	--	--	--	--	--	--	--	--	--	--	1.9859	0.012242	0.45392	0.99897	0.33581	0.99981	--
Cluster-16329.108288	74.21	51	298.26	478.22	8.05	5.72	30.99	45.64	877	--	--	--	--	--	--	--	--	--	--	--	--	--	--	--	--	--	--	--	--	--	--	--	--	--	--	--	--	0.38627	0.99885	-2.0022	0.1671	-2.4021	0.0057021	--
Cluster-16329.108291	592.1	180.04	434.13	1010.61	77.77	24.43	54.69	116.87	772	--	--	--	--	--	AY799996.1	AY799996	39	9.26754e-09	Tridacna gigas carbonic anhydrase gene, exon 11 and partial cds	--	--	--	--	--	--	--	--	--	--	--	--	--	--	--	--	--	--	1.5627	0.013343	0.45239	0.99897	-0.48539	0.99981	--
Cluster-16329.108348	56.98	385.28	145	86.08	1.17	8.24	2.84	1.55	3456	4826976	XP_009047628.1	265	4.7e-20	hypothetical protein LOTGIDRAFT_176440 [Lottia gigantea]	--	--	--	--	--	--	--	--	--	--	--	--	--	PF02257	RFX DNA-binding domain	GO:0006355	regulation of transcription, DNA-templated	GO:0003677	DNA binding	--	--	--	--	-2.9122	0.0016682	-1.3429	0.99897	-0.3093	0.99981	blast,frame:1 start:3121 end:3327
Cluster-16329.108355	457	44	4	1	33.69	3.37	0.28	0.06	1161	--	--	--	--	--	--	--	--	--	--	--	--	--	--	--	--	--	--	--	--	--	--	--	--	--	--	--	--	3.2218	9.1752e-05	6.8407	4.1818e-06	9.122	0.00011074	estscan,start:163 end:277
Cluster-16329.108392	508.04	233.85	173.02	446	34.71	16.58	11.3	26.79	1231	10530041	XP_021363270.1	196	1.7e-12	filamin-A-like isoform X2 [Mizuhopecten yessoensis]	--	--	--	--	--	--	--	--	--	Q8VHX6	157	2e-09	Filamin-C OS=Mus musculus GN=Flnc PE=1 SV=3	PF01580//PF00097	FtsK/SpoIIIE family//Zinc finger, C3HC4 type (RING finger)	--	--	GO:0046872//GO:0000166//GO:0003677//GO:0005524	metal ion binding//nucleotide binding//DNA binding//ATP binding	--	--	--	--	0.96451	0.4782	1.5587	0.036328	0.47382	0.99981	blast,frame:-3 start:1079 end:657
Cluster-16329.108405	413.87	234.9	972.74	693	37.7	22.17	84.78	55.52	992	--	--	--	--	--	AY799997.1	AY799997	54	5.51e-17	Tridacna gigas carbonic anhydrase gene, exons 12, 13 and partial cds	--	--	--	--	--	--	--	--	PF04805	E10-like protein conserved region	GO:0055114	oxidation-reduction process	GO:0016972	thiol oxidase activity	--	--	--	--	0.66228	0.99885	-1.2282	0.021903	-0.45776	0.99981	--
Cluster-16329.108453	1022.88	1191.07	2125.09	1404.55	29.89	36.22	59.21	36.04	2511	11091384	XP_022332547.1	2881	0	threonine--tRNA ligase, cytoplasmic-like isoform X1 [Crassostrea virginica]	XM_002432540.1	XM_002432540	195	5.92e-95	Pediculus humanus corporis Threonyl-tRNA synthetase, cytoplasmic, putative, mRNA	K01868	TARS, thrS	threonyl-tRNA synthetase	http://www.genome.jp/dbget-bin/www_bget?ko:K01868	Q9D0R2	2578	7.8e-290	Threonine--tRNA ligase, cytoplasmic OS=Mus musculus GN=Tars PE=1 SV=2	PF02358//PF07973//PF00587	Trehalose-phosphatase//Threonyl and Alanyl tRNA synthetase second additional domain//tRNA synthetase class II core domain (G, H, P, S and T)	GO:0005992//GO:0043039//GO:0006418	trehalose biosynthetic process//tRNA aminoacylation//tRNA aminoacylation for protein translation	GO:0003824//GO:0005524//GO:0000166//GO:0004812//GO:0016876	catalytic activity//ATP binding//nucleotide binding//aminoacyl-tRNA ligase activity//ligase activity, forming aminoacyl-tRNA and related compounds	--	--	KOG1637	Threonyl-tRNA synthetase	-0.37447	0.99885	-1.0502	0.00037593	-0.17155	0.99981	blast,frame:-1 start:2511 end:469
Cluster-16329.10849	6.02	6.01	870.31	538.99	1.35	1.39	188.57	106.88	565	--	--	--	--	--	--	--	--	--	--	--	--	--	--	--	--	--	--	--	--	--	--	--	--	--	--	--	--	-0.15245	0.99885	-7.1709	2.34e-11	-6.1984	2.89e-06	--
Cluster-16329.108534	295	35	77	116	9.87	1.22	2.46	3.41	2227	--	--	--	--	--	--	--	--	--	--	--	--	--	--	--	--	--	--	--	--	--	--	--	--	--	--	--	--	2.9204	0.010953	1.9425	0.11965	1.6325	0.7189	--
Cluster-16329.108581	266	121	39	27	24.78	11.68	3.48	2.21	976	--	--	--	--	--	--	--	--	--	--	--	--	--	--	--	--	--	--	PF05509	TraY domain	GO:0000746	conjugation	GO:0003677	DNA binding	--	--	--	--	0.98157	0.99885	2.7746	0.027659	3.5863	0.015317	--
Cluster-16329.108631	1199.87	2045.26	1845.92	1704.07	109.9	194.09	161.79	137.28	988	--	--	--	--	--	--	--	--	--	--	--	--	--	--	--	--	--	--	--	--	--	--	--	--	--	--	--	--	-0.92425	0.0034179	-0.61679	0.33701	-0.22019	0.99981	estscan,start:1 end:179
Cluster-16329.108803	238	484	990	659	3.41	7.23	13.53	8.3	4830	10496332	OWF47171.1	569	3.7e-55	RNA-directed DNA polymerase from transposon BS [Mizuhopecten yessoensis]	--	--	--	--	--	--	--	--	--	P08548	166	7.3e-10	LINE-1 reverse transcriptase homolog OS=Nycticebus coucang PE=3 SV=1	--	--	--	--	--	--	--	--	--	--	-1.1789	0.4397	-2.0518	1.07e-05	-1.1834	0.19082	blast,frame:3 start:2193 end:2546|blast,frame:2 start:1868 end:2233
Cluster-16329.108951	44	77	295	21	11.28	20.21	73.05	4.75	529	--	--	--	--	--	AY799997.1	AY799997	62	1.02e-21	Tridacna gigas carbonic anhydrase gene, exons 12, 13 and partial cds	--	--	--	--	--	--	--	--	--	--	--	--	--	--	--	--	--	--	-0.9622	0.99885	-2.7405	0.029277	1.353	0.99981	--
Cluster-16329.109012	735.95	1285	1007.59	604	23.09	41.94	30.14	16.64	2358	10543222	XP_021377914.1	924	1.2e-96	zinc finger protein-like 1 homolog [Mizuhopecten yessoensis]	--	--	--	--	--	--	--	--	--	O95159	718	3.5e-74	Zinc finger protein-like 1 OS=Homo sapiens GN=ZFPL1 PE=1 SV=2	PF00628//PF13639//PF12678	PHD-finger//Ring finger domain//RING-H2 zinc finger	--	--	GO:0005515//GO:0008270	protein binding//zinc ion binding	--	--	KOG3970	Predicted E3 ubiquitin ligase	-0.95894	0.045654	-0.44856	0.99897	0.57098	0.99981	blast,frame:3 start:330 end:1364
Cluster-16329.109122	44	353	158	121	7.07	58.48	24.39	17.13	681	--	--	--	--	--	--	--	--	--	--	--	--	--	--	--	--	--	--	--	--	--	--	--	--	--	--	--	--	-3.1589	0.0017402	-1.8397	0.99897	-1.1735	0.99981	--
Cluster-16329.109413	1136.97	711.79	872.59	2227.05	18.22	11.89	13.32	31.33	4352	10067042	XP_011424476.2	4568	0	PREDICTED: myoferlin isoform X19 [Crassostrea gigas]	XM_009067993.1	XM_009067993	108	2.38e-46	Lottia gigantea hypothetical protein partial mRNA	K18261	DYSF	dysferlin	http://www.genome.jp/dbget-bin/www_bget?ko:K18261	O75923	3168	0	Dysferlin OS=Homo sapiens GN=DYSF PE=1 SV=1	PF00168//PF08150//PF15699//PF00957//PF00974	C2 domain//FerB (NUC096) domain//NPR1 interacting//Synaptobrevin//Rhabdovirus spike glycoprotein	GO:0016192//GO:0010112	vesicle-mediated transport//regulation of systemic acquired resistance	GO:0005515	protein binding	GO:0016021//GO:0019031	integral component of membrane//viral envelope	KOG1326	Membrane-associated protein FER-1 and related ferlins, contain multiple C2 domains	0.52082	0.63963	0.38649	0.99897	-0.68402	0.023135	blast,frame:1 start:1 end:3867
Cluster-16329.109448	665	1211.26	1377.13	824.97	17.77	33.7	35.08	19.36	2720	--	--	--	--	--	--	--	--	--	--	--	--	--	--	--	--	--	--	--	--	--	--	--	--	--	--	--	--	-1.0199	0.033638	-1.0456	0.014286	-0.025066	0.99981	--
Cluster-16329.109503	355	2614	2367	853	23.49	179.56	149.68	49.62	1262	--	--	--	--	--	--	--	--	--	--	--	--	--	--	--	--	--	--	--	--	--	--	--	--	--	--	--	--	-3.0352	6.4395e-28	-2.7325	9.5128e-21	-0.97881	0.20622	--
Cluster-16329.109504	41.61	248.55	523.3	187.16	14.15	86.02	172.71	56.32	466	--	--	--	--	--	--	--	--	--	--	--	--	--	--	--	--	--	--	--	--	--	--	--	--	--	--	--	--	-2.7334	0.052556	-3.648	1.23e-05	-1.8833	0.99981	--
Cluster-16329.109505	185.39	669.4	930.79	456.84	25.75	95.98	124.03	55.87	745	--	--	--	--	--	AY799997.1	AY799997	34	5.37356e-06	Tridacna gigas carbonic anhydrase gene, exons 12, 13 and partial cds	--	--	--	--	--	--	--	--	--	--	--	--	--	--	--	--	--	--	-2.0072	0.00071384	-2.3232	2.4045e-06	-1.0152	0.99981	estscan,start:745 end:625; minus strand
Cluster-16329.109517	89.99	647	246.05	173	7.6	56.66	19.88	12.85	1048	--	--	--	--	--	--	--	--	--	--	--	--	--	--	--	--	--	--	PF00320	GATA zinc finger	GO:0006355	regulation of transcription, DNA-templated	GO:0043565//GO:0008270//GO:0003700	sequence-specific DNA binding//zinc ion binding//transcription factor activity, sequence-specific DNA binding	GO:0005667	transcription factor complex	--	--	-3.0008	2.3266e-06	-1.4464	0.92317	-0.65701	0.99981	estscan,start:1048 end:813; minus strand
Cluster-16329.109531	882	654	1847.53	1486	28.09	21.67	56.1	41.55	2327	6123947	XP_013083373.1	1214	2.9e-130	PREDICTED: actin-interacting protein 1-like [Biomphalaria glabrata]	--	--	--	--	--	--	--	--	--	Q9VU68	1100	1.7e-118	Actin-interacting protein 1 OS=Drosophila melanogaster GN=flr PE=2 SV=1	PF00400	WD domain, G-beta repeat	--	--	GO:0005515	protein binding	--	--	KOG0318	WD40 repeat stress protein/actin interacting protein	0.27664	0.99885	-1.0621	0.0011845	-0.46666	0.99981	blast,frame:3 start:42 end:2024
Cluster-16329.109648	887.85	497.89	4827.22	3490.89	204.39	117.58	1072	709.38	558	--	--	--	--	--	--	--	--	--	--	--	--	--	--	--	--	--	--	--	--	--	--	--	--	--	--	--	--	0.67964	0.44296	-2.4381	1.11e-37	-1.6893	8.48e-17	estscan,start:374 end:502
Cluster-16329.109753	11	42	224	0	2.91	11.37	57.29	0	521	--	--	--	--	--	AY799986.1	AY799986	38	2.2e-08	Tridacna gigas carbonic anhydrase gene, exon 1 and partial cds	--	--	--	--	--	--	--	--	--	--	--	--	--	--	--	--	--	--	-2.0877	0.99885	-4.3433	0.01527	NA	NA	--
Cluster-16329.109793	21	31	811	48	0.54	0.83	19.77	1.08	2830	11094542	XP_022336065.1	142	7e-06	uncharacterized protein LOC111132534 [Crassostrea virginica]	--	--	--	--	--	--	--	--	--	--	--	--	--	--	--	--	--	--	--	--	--	--	--	-0.71673	0.99885	-5.2666	5.99e-11	-0.90672	0.99981	estscan,start:1635 end:1731
Cluster-16329.109831	799	1512	1487	1003	48.92	96.12	86.96	53.96	1342	--	--	--	--	--	AY799997.1	AY799997	82	2.04872e-32	Tridacna gigas carbonic anhydrase gene, exons 12, 13 and partial cds	--	--	--	--	--	--	--	--	--	--	--	--	--	--	--	--	--	--	-1.075	0.0039921	-0.89146	0.048129	-0.042133	0.99981	--
Cluster-16329.109866	2165.92	7261.9	7204.89	2624.71	63.46	221.45	201.28	67.53	2505	11114385	XP_022297964.1	1309	3e-141	serine..threonine-protein kinase TBK1-like isoform X1 [Crassostrea virginica]	--	--	--	--	--	K05410	TBK1	TANK-binding kinase 1	http://www.genome.jp/dbget-bin/www_bget?ko:K05410	Q9WUN2	907	4.5e-96	Serine/threonine-protein kinase TBK1 OS=Mus musculus GN=Tbk1 PE=1 SV=1	PF00069//PF07714	Protein kinase domain//Protein tyrosine kinase	GO:0006468	protein phosphorylation	GO:0005524//GO:0004672	ATP binding//protein kinase activity	--	--	KOG0595	Serine/threonine-protein kinase involved in autophagy	-1.9002	8.2656e-44	-1.7293	2.6752e-35	0.0087428	0.99981	blast,frame:-2 start:2333 end:3
Cluster-16329.109898	822	3296	642.99	1105.76	82.08	340.77	61.46	97.13	929	4183955	XP_002742001.2	225	5.5e-16	PREDICTED: uncharacterized protein LOC100372598 [Saccoglossus kowalevskii]	--	--	--	--	--	K17513	CLEC17A	C-type lectin sDOWNerfamily 17 member A	http://www.genome.jp/dbget-bin/www_bget?ko:K17513	Q6ZS10	196	4.6e-14	C-type lectin domain family 17, member A OS=Homo sapiens GN=CLEC17A PE=1 SV=2	--	--	--	--	--	--	--	--	--	--	-2.1584	2.26e-23	0.35902	0.99897	-0.14191	0.99981	blast,frame:-3 start:894 end:298
Cluster-16329.109910	479.94	1010.96	1088.68	563.88	12.35	27.08	26.71	12.74	2814	10538142	XP_021372259.1	928	5e-97	receptor-type tyrosine-protein phosphatase eta-like isoform X4 [Mizuhopecten yessoensis]	XM_012389371.1	XM_012389371	45	1.61062e-11	PREDICTED: Bombus impatiens tyrosine-protein phosphatase 10D (LOC100749369), transcript variant X2, mRNA	K05694	PTPRB, PTPB	receptor-type tyrosine-protein phosphatase beta	http://www.genome.jp/dbget-bin/www_bget?ko:K05694	P35992	645	1.2e-65	Tyrosine-protein phosphatase 10D OS=Drosophila melanogaster GN=Ptp10D PE=1 SV=4	PF00102//PF03229	Protein-tyrosine phosphatase//Alphavirus glycoprotein J	GO:0019050//GO:0006570//GO:0006470	sDOWNpression by virus of host apoptotic process//tyrosine metabolic process//protein dephosphorylation	GO:0004725	protein tyrosine phosphatase activity	--	--	KOG0791	Protein tyrosine phosphatase, contains fn3 domain	-1.2296	0.013177	-1.177	0.017063	0.053387	0.99981	blast,frame:3 start:3 end:1325
Cluster-16329.109921	97.99	28.24	421.32	393.24	22.64	6.69	93.9	80.19	557	--	--	--	--	--	AY799997.1	AY799997	69	1.38e-25	Tridacna gigas carbonic anhydrase gene, exons 12, 13 and partial cds	--	--	--	--	--	--	--	--	--	--	--	--	--	--	--	--	--	--	1.64	0.99885	-2.0995	0.024576	-1.7188	0.19301	estscan,start:417 end:367; minus strand
Cluster-16329.109935	35	141	457	125	2.19	9.16	27.32	6.87	1319	10076292	XP_011455008.2	777	7.6e-80	PREDICTED: neuroglian isoform X2 [Crassostrea gigas]	--	--	--	--	--	K06757	NFASC	neurofascin	http://www.genome.jp/dbget-bin/www_bget?ko:K06757	P20241	468	1.9e-45	Neuroglian OS=Drosophila melanogaster GN=Nrg PE=1 SV=2	PF13895	Immunoglobulin domain	--	--	GO:0005515	protein binding	--	--	KOG3513	Neural cell adhesion molecule L1	-2.1651	0.81613	-3.7021	6.32e-05	-1.5506	0.99981	estscan,start:1 end:1319
Cluster-16329.109948	404	2212	1396	677	12.83	73.08	42.26	18.87	2333	11070659	XP_022340140.1	803	1.3e-82	transcription factor ETV7-like isoform X2 [Crassostrea virginica]	AY799997.1	AY799997	56	1.02224e-17	Tridacna gigas carbonic anhydrase gene, exons 12, 13 and partial cds	K03211	ETV6_7, yan	ETS translocation variant 6/7	http://www.genome.jp/dbget-bin/www_bget?ko:K03211	Q9Y603	417	2.8e-39	Transcription factor ETV7 OS=Homo sapiens GN=ETV7 PE=1 SV=1	PF10716//PF00178//PF02198	NADH dehydrogenase transmembrane subunit//Ets-domain//Sterile alpha motif (SAM)/Pointed domain	GO:0006118//GO:0055114//GO:0006355	obsolete electron transport//oxidation-reduction process//regulation of transcription, DNA-templated	GO:0016655//GO:0003700//GO:0043565	oxidoreductase activity, acting on NAD(P)H, quinone or similar compound as acceptor//transcription factor activity, sequence-specific DNA binding//sequence-specific DNA binding	GO:0005634//GO:0005667	nucleus//transcription factor complex	--	--	-2.6078	8.9042e-20	-1.7842	1.1344e-06	-0.45888	0.99981	blast,frame:3 start:141 end:2108
Cluster-16329.109949	215	1146.52	745	374	11.56	64.04	38.25	17.67	1490	--	--	--	--	--	AY799997.1	AY799997	56	6.47724e-18	Tridacna gigas carbonic anhydrase gene, exons 12, 13 and partial cds	--	--	--	--	--	--	--	--	--	--	--	--	--	--	--	--	--	--	-2.5697	9.6669e-10	-1.7882	0.0021062	-0.51278	0.99981	--
Cluster-16329.109985	659	153	154	281	28.92	6.98	6.45	10.83	1764	4826704	XP_009047356.1	631	8.7e-63	hypothetical protein LOTGIDRAFT_230584 [Lottia gigantea]	--	--	--	--	--	--	--	--	--	P86789	219	1.9e-16	Gigasin-6 OS=Crassostrea gigas PE=1 SV=1	--	--	--	--	--	--	--	--	--	--	1.9519	0.00052744	2.102	0.00022714	1.5156	0.046707	blast,frame:3 start:396 end:1448
Cluster-16329.109987	465	167	155	198	30.77	11.47	9.8	11.52	1262	4826704	XP_009047356.1	219	3.7e-15	hypothetical protein LOTGIDRAFT_230584 [Lottia gigantea]	--	--	--	--	--	--	--	--	--	--	--	--	--	PF02230	Phospholipase/Carboxylesterase	--	--	GO:0016787	hydrolase activity	--	--	--	--	1.3225	0.1493	1.5896	0.049844	1.5177	0.24078	blast,frame:2 start:2 end:658
Cluster-16329.110000	1377.22	1165.99	785.65	638.94	6.94	6.13	3.77	2.83	13243	4824652	XP_009045304.1	1774	1.9e-194	hypothetical protein LOTGIDRAFT_230169 [Lottia gigantea]	--	--	--	--	--	--	--	--	--	P10079	920	7.4e-97	Fibropellin-1 OS=Strongylocentrotus purpuratus GN=EGF1 PE=1 SV=2	PF07645//PF00008	Calcium-binding EGF domain//EGF-like domain	--	--	GO:0005509//GO:0005515	calcium ion binding//protein binding	--	--	--	--	0.085356	0.99885	0.81447	0.03066	1.3939	0.00034798	blast,frame:1 start:76 end:12945
Cluster-16329.110056	803	324	419	880	100.04	41.72	50.05	96.51	799	--	--	--	--	--	--	--	--	--	--	--	--	--	--	--	--	--	--	--	--	--	--	--	--	--	--	--	--	1.1546	0.027965	0.94312	0.13378	0.15382	0.99981	--
Cluster-16329.110069	5	239.03	146.2	40.21	1.36	66.57	38.5	9.68	514	--	--	--	--	--	--	--	--	--	--	--	--	--	--	--	--	--	--	--	--	--	--	--	--	--	--	--	--	-5.734	0.0029439	-4.8652	0.10894	-2.7216	0.99981	estscan,start:1 end:144
Cluster-16329.110089	154	182.96	512.08	510.48	65.53	78.8	212.52	192.58	427	--	--	--	--	--	--	--	--	--	--	--	--	--	--	--	--	--	--	--	--	--	--	--	--	--	--	--	--	-0.40345	0.99885	-1.7288	0.038188	-1.443	0.17301	--
Cluster-16329.110091	309	38	45	241	3.27	0.42	0.45	2.23	6460	10250478	XP_020627207.1	1591	1.5e-173	uncharacterized protein LOC110064491, partial [Orbicella faveolata]	--	--	--	--	--	--	--	--	--	P20825	913	2.3e-96	Retrovirus-related Pol polyprotein from transposon 297 OS=Drosophila melanogaster GN=pol PE=3 SV=1	PF13683//PF00665//PF00098	Integrase core domain//Integrase core domain//Zinc knuckle	GO:0015074	DNA integration	GO:0008270//GO:0003676	zinc ion binding//nucleic acid binding	--	--	KOG0017	FOG: Transposon-encoded proteins with TYA, reverse transcriptase, integrase domains in various combinations	2.8687	0.0088568	2.7843	0.010694	0.64449	0.99981	blast,frame:-1 start:4783 end:728
Cluster-16329.110095	73	19	49	3891	1.88	0.51	1.2	87.78	2818	--	--	--	--	--	--	--	--	--	--	--	--	--	--	--	--	--	--	--	--	--	--	--	--	--	--	--	--	1.787	0.99885	0.57979	0.99897	-5.4502	4.83e-51	--
Cluster-16329.110102	1494.49	540.3	164.28	138.96	232.18	86.57	24.51	19.02	695	--	--	--	--	--	--	--	--	--	--	--	--	--	--	--	--	--	--	PF08329	Chitinase A, N-terminal domain	GO:0006032//GO:0016998	chitin catabolic process//cell wall macromolecule catabolic process	GO:0004568	chitinase activity	--	--	--	--	1.313	1.7273e-05	3.1901	1.3241e-16	3.7128	7.1071e-18	--
Cluster-16329.110130	15	203	4	21	0.68	9.55	0.17	0.84	1718	11094365	XP_022335858.1	579	9e-57	uncharacterized protein LOC111132346 [Crassostrea virginica]	AY799986.1	AY799986	66	2.06843e-23	Tridacna gigas carbonic anhydrase gene, exon 1 and partial cds	K00799	GST, gst	glutathione S-transferase	http://www.genome.jp/dbget-bin/www_bget?ko:K00799	Q2NL00	338	2.9e-30	Glutathione S-transferase theta-1 OS=Bos taurus GN=GSTT1 PE=2 SV=3	PF13417//PF02798//PF13409	Glutathione S-transferase, N-terminal domain//Glutathione S-transferase, N-terminal domain//Glutathione S-transferase, N-terminal domain	--	--	GO:0005515	protein binding	--	--	KOG0867	Glutathione S-transferase	-3.9133	0.026106	1.9116	0.99897	-0.19951	0.99981	estscan,start:771 end:1272
Cluster-16329.110140	498	132	101	478	8.72	2.41	1.68	7.34	4009	11079730	XP_022319606.1	1432	2.6e-155	ribonucleoside-diphosphate reductase small chain-like [Crassostrea virginica]	XM_018559998.1	XM_018559998	261	1.94375e-131	PREDICTED: Nanorana parkeri ribonucleotide reductase regulatory subunit M2 (RRM2), transcript variant X5, mRNA	K10808	RRM2	ribonucleoside-diphosphate reductase subunit M2	http://www.genome.jp/dbget-bin/www_bget?ko:K10808	P07201	1551	1.5e-170	Ribonucleoside-diphosphate reductase small chain OS=Spisula solidissima PE=2 SV=2	PF00268	Ribonucleotide reductase, small chain	GO:0055114//GO:0009186	oxidation-reduction process//deoxyribonucleoside diphosphate metabolic process	--	--	--	--	KOG1567	Ribonucleotide reductase, beta subunit	1.7608	0.014752	2.3065	0.0012027	0.34506	0.99981	blast,frame:3 start:2394 end:3650
Cluster-16329.110170	228.93	35	34.7	15	87.8	13.62	12.95	5.1	444	--	--	--	--	--	--	--	--	--	--	--	--	--	--	--	--	--	--	--	--	--	--	--	--	--	--	--	--	2.5546	0.092568	2.7266	0.066098	4.2178	0.019712	estscan,start:444 end:356; minus strand
Cluster-16329.110285	1723	2245	2959	2462	57.62	78.1	94.36	72.29	2229	10065873	XP_019925604.1	2658	9.9e-298	PREDICTED: nck-associated protein 1 isoform X22 [Crassostrea gigas]	--	--	--	--	--	K05750	NCKAP1, NAP125	NCK-associated protein 1	http://www.genome.jp/dbget-bin/www_bget?ko:K05750	P55162	1975	5.8e-220	Membrane-associated protein Hem OS=Drosophila melanogaster GN=Hem PE=2 SV=1	PF00393	6-phosphogluconate dehydrogenase, C-terminal domain	GO:0019521//GO:0055114//GO:0006098	D-gluconate metabolic process//oxidation-reduction process//pentose-phosphate shunt	GO:0004616//GO:0050661	phosphogluconate dehydrogenase (decarboxylating) activity//NADP binding	--	--	KOG1917	Membrane-associated hematopoietic protein	-0.53664	0.48232	-0.77551	0.0030493	-0.22899	0.99981	blast,frame:2 start:2 end:2086
Cluster-16329.110398	771	292	760	1618	129.63	50.59	122.82	239.75	663	6774918	XP_014291511.1	229	1.3e-16	thymosin beta isoform X2 [Halyomorpha halys]	--	--	--	--	--	--	--	--	--	--	--	--	--	PF02205//PF00250//PF15291//PF01290	WH2 motif//Forkhead domain//Dermcidin, antibiotic peptide//Thymosin beta-4 family	GO:0007015//GO:0031640//GO:0006355	actin filament organization//killing of cells of other organism//regulation of transcription, DNA-templated	GO:0003700//GO:0003779//GO:0008233//GO:0003785//GO:0043565	transcription factor activity, sequence-specific DNA binding//actin binding//peptidase activity//actin monomer binding//sequence-specific DNA binding	GO:0005576//GO:0005667	extracellular region//transcription factor complex	--	--	1.2459	0.018543	0.025405	0.99897	-0.78349	0.046676	blast,frame:-3 start:559 end:74
Cluster-16329.110412	69	126	341	182.02	7.12	13.46	33.68	16.52	908	--	--	--	--	--	AY799997.1	AY799997	69	2.31e-25	Tridacna gigas carbonic anhydrase gene, exons 12, 13 and partial cds	--	--	--	--	--	--	--	--	--	--	--	--	--	--	--	--	--	--	-1.0236	0.99885	-2.3004	0.041026	-1.1135	0.99981	--
Cluster-16329.110441	1461	3437.07	4605.17	1812.81	100.04	244.23	301.31	109.1	1229	6398141	XP_013407943.1	888	9.5e-93	uncharacterized protein LOC106171955 [Lingula anatina]	--	--	--	--	--	--	--	--	--	--	--	--	--	PF08651//PF03114	DASH complex subunit Duo1//BAR domain	GO:0007067	mitotic nuclear division	GO:0005515	protein binding	GO:0042729//GO:0005737//GO:0072686	DASH complex//cytoplasm//mitotic spindle	--	--	-1.3891	3.4618e-12	-1.6516	9.3693e-21	-0.025351	0.99981	blast,frame:-1 start:1229 end:3
Cluster-16329.110479	369	81	95	203.07	30.82	7.01	7.59	14.91	1057	--	--	--	--	--	--	--	--	--	--	--	--	--	--	--	--	--	--	PF04689	DNA binding protein S1FA	GO:0006355	regulation of transcription, DNA-templated	GO:0003677	DNA binding	GO:0005634	nucleus	--	--	2.0328	0.030689	1.9623	0.039486	1.1476	0.99981	estscan,start:1 end:455
Cluster-16329.110480	1954	274	506	1431	15.26	2.23	3.76	9.81	8643	10505526	OWF56365.1	1990	1.1e-219	Macrophage mannose receptor 1 [Mizuhopecten yessoensis]	--	--	--	--	--	K06793	VCAN, CSPG2	versican core protein	http://www.genome.jp/dbget-bin/www_bget?ko:K06793	Q61830	828	2.2e-86	Macrophage mannose receptor 1 OS=Mus musculus GN=Mrc1 PE=1 SV=2	--	--	--	--	--	--	--	--	--	--	2.6793	1.3263e-18	1.9539	1.1082e-12	0.73533	0.15632	blast,frame:-2 start:8642 end:3
Cluster-16329.110534	265	256	238	792	37.12	37.02	31.99	97.69	741	--	--	--	--	--	--	--	--	--	--	--	--	--	--	--	--	--	--	--	--	--	--	--	--	--	--	--	--	-0.105	0.99885	0.1597	0.99897	-1.2936	0.040811	--
Cluster-16329.110535	844	758	694	2448.54	28.59	26.71	22.42	72.83	2204	--	--	--	--	--	AY799997.1	AY799997	52	1.61e-15	Tridacna gigas carbonic anhydrase gene, exons 12, 13 and partial cds	--	--	--	--	--	--	--	--	--	--	--	--	--	--	--	--	--	--	0.00019781	0.99885	0.28698	0.99897	-1.2507	2.32e-07	--
Cluster-16329.110544	3080	3823.41	4800	3505	75.69	97.82	112.43	75.62	2934	11078279	XP_022317981.1	3489	0	transitional endoplasmic reticulum ATPase [Crassostrea virginica]	XM_013543108.1	XM_013543108	847	0	PREDICTED: Lingula anatina transitional endoplasmic reticulum ATPase (LOC106165034), transcript variant X2, mRNA	K13525	VCP, CDC48	transitional endoplasmic reticulum ATPase	http://www.genome.jp/dbget-bin/www_bget?ko:K13525	Q3ZBT1	3351	0	Transitional endoplasmic reticulum ATPase OS=Bos taurus GN=VCP PE=2 SV=1	PF07724//PF01637//PF00931//PF07728//PF06068//PF14532//PF00158//PF05297//PF06414//PF06955//PF01443//PF05496//PF07726//PF03152//PF10662//PF00005//PF00004//PF00910//PF02367//PF02562//PF04851//PF03266//PF01057//PF01695	AAA domain (Cdc48 subfamily)//Archaeal ATPase//NB-ARC domain//AAA domain (dynein-related subfamily)//TIP49 C-terminus//Sigma-54 interaction domain//Sigma-54 interaction domain//Herpesvirus latent membrane protein 1 (LMP1)//Zeta toxin//Xyloglucan endo-transglycosylase (XET) C-terminus//Viral (SDOWNerfamily 1) RNA helicase//Holliday junction DNA helicase ruvB N-terminus//ATPase family associated wi…	GO:0019087//GO:0006355//GO:0006281//GO:0006310//GO:0006511//GO:0006073//GO:0006576//GO:0019079//GO:0002949	transformation of host cell by virus//regulation of transcription, DNA-templated//DNA repair//DNA recombination//ubiquitin-dependent protein catabolic process//cellular glucan metabolic process//cellular biogenic amine metabolic process//viral genome replication//tRNA threonylcarbamoyladenosine modification	GO:0003678//GO:0003723//GO:0016787//GO:0005524//GO:0003724//GO:0008134//GO:0016762//GO:0009378//GO:0043531//GO:0016301//GO:0016887//GO:0003677//GO:0098519	DNA helicase activity//RNA binding//hydrolase activity//ATP binding//RNA helicase activity//transcription factor binding//xyloglucan:xyloglucosyl transferase activity//four-way junction helicase activity//ADP binding//kinase activity//ATPase activity//DNA binding//nucleotide phosphatase activity, acting on free nucleotides	GO:0009379//GO:0005657//GO:0048046//GO:0005667//GO:0005618//GO:0016021	Holliday junction helicase complex//replication fork//apoplast//transcription factor complex//cell wall//integral component of membrane	KOG0730	AAA+-type ATPase	-0.46678	0.26222	-0.63543	0.0013752	0.099437	0.99981	blast,frame:-2 start:2699 end:285
Cluster-16329.110603	55	398	319	152	8.41	62.74	46.81	20.46	702	--	--	--	--	--	--	--	--	--	--	--	--	--	--	--	--	--	--	--	--	--	--	--	--	--	--	--	--	-3.0101	0.00090117	-2.5314	0.031322	-1.1806	0.99981	--
Cluster-16329.110605	252.01	1124.89	1039	656	10.75	49.88	42.28	24.57	1807	10490472	OWF41311.1	837	1.1e-86	Orexin receptor type 2 [Mizuhopecten yessoensis]	--	--	--	--	--	--	--	--	--	P0C7U4	138	4.8e-07	C3a anaphylatoxin chemotactic receptor OS=Danio rerio GN=c3ar1 PE=3 SV=1	PF07850//PF04277//PF00001//PF15734	Renin receptor-like protein//Oxaloacetate decarboxylase, gamma chain//7 transmembrane receptor (rhodopsin family)//Migration and invasion-inhibitory	GO:0006090//GO:0006525//GO:0007186//GO:0006560//GO:0006814//GO:0007165//GO:0030336//GO:0010972//GO:0071436	pyruvate metabolic process//arginine metabolic process//G-protein coDOWNled receptor signaling pathway//proline metabolic process//sodium ion transport//signal transduction//negative regulation of cell migration//negative regulation of G2/M transition of mitotic cell cycle//sodium ion export	GO:0015081//GO:0004872//GO:0004930//GO:0008948	sodium ion transmembrane transporter activity//receptor activity//G-protein coDOWNled receptor activity//oxaloacetate decarboxylase activity	GO:0016020//GO:0016021	membrane//integral component of membrane	KOG3656	FOG: 7 transmembrane receptor	-2.3131	2.5122e-08	-2.039	6.0376e-06	-1.0943	0.30061	blast,frame:3 start:3 end:1172
Cluster-16329.110670	183	575.82	578	320	1.49	4.88	4.48	2.28	8309	5355567	XP_011449514.1	1530	2.3e-166	PREDICTED: poly [ADP-ribose] polymerase 14 isoform X1 [Crassostrea gigas]	--	--	--	--	--	K15261	PARP10_14_15	poly	http://www.genome.jp/dbget-bin/www_bget?ko:K15261	Q2EMV9	919	6.1e-97	Poly [ADP-ribose] polymerase 14 OS=Mus musculus GN=Parp14 PE=1 SV=3	PF00644//PF06339//PF06954	Poly(ADP-ribose) polymerase catalytic domain//Ectoine synthase//Resistin	GO:0019491//GO:0007165	ectoine biosynthetic process//signal transduction	GO:0005179//GO:0003950//GO:0033990	hormone activity//NAD+ ADP-ribosyltransferase activity//ectoine synthase activity	GO:0005576	extracellular region	--	--	-1.8086	0.0086703	-1.6546	0.028088	-0.52031	0.99981	blast,frame:-3 start:8307 end:172
Cluster-16329.110808	987	611	1099	2787	20.67	13.32	21.93	51.23	3396	10532325	XP_021365793.1	1611	3.8e-176	sialin-like [Mizuhopecten yessoensis]	--	--	--	--	--	K12301	SLC17A5	MFS transporter, ACS family, solute carrier family 17 (sodium-dependent inorganic phosphate cotransporter), member 5	http://www.genome.jp/dbget-bin/www_bget?ko:K12301	Q9MZD1	852	1.5e-89	Sialin OS=Ovis aries GN=SLC17A5 PE=2 SV=1	PF00083//PF07690//PF00487	Sugar (and other) transporter//Major Facilitator SDOWNerfamily//Fatty acid desaturase	GO:0055085//GO:0006629	transmembrane transport//lipid metabolic process	GO:0022857	transmembrane transporter activity	GO:0016021	integral component of membrane	KOG2532	Permease of the major facilitator sDOWNerfamily	0.53703	0.77523	-0.1504	0.99897	-1.2117	4.34e-08	blast,frame:-1 start:2763 end:844
Cluster-16329.110835	207	21	10	44	9.73	1.03	0.45	1.82	1665	11117166	XP_022301021.1	338	7.7e-29	uncharacterized protein LOC111109230 [Crassostrea virginica]	--	--	--	--	--	--	--	--	--	P03934	173	3.9e-11	Transposable element Tc1 transposase OS=Caenorhabditis elegans GN=tc1a PE=3 SV=1	PF01498//PF02796	Transposase//Helix-turn-helix domain of resolvase	GO:0015074//GO:0006313//GO:0006310	DNA integration//transposition, DNA-mediated//DNA recombination	GO:0003677//GO:0000150	DNA binding//recombinase activity	--	--	--	--	3.1463	0.059076	4.3762	0.016317	2.52	0.33293	blast,frame:3 start:303 end:1046|blast,frame:2 start:1025 end:1213
Cluster-16329.110926	161	495	410	252	9.54	30.44	23.19	13.12	1378	10521559	XP_021353882.1	954	2.4e-100	mucolipin-3-like isoform X4 [Mizuhopecten yessoensis]	AY799997.1	AY799997	49	4.65459e-14	Tridacna gigas carbonic anhydrase gene, exons 12, 13 and partial cds	K04994	MCOLN3, TRPML3	mucolipin 3	http://www.genome.jp/dbget-bin/www_bget?ko:K04994	Q8R4F0	698	4.2e-72	Mucolipin-3 OS=Mus musculus GN=Mcoln3 PE=1 SV=1	PF00520	Ion transport protein	GO:0006811//GO:0055085	ion transport//transmembrane transport	GO:0005216	ion channel activity	GO:0016020	membrane	KOG3733	Mucolipidin and related proteins (TRML subfamily of transient receptor potential proteins)	-1.7752	0.027488	-1.3439	0.41054	-0.36044	0.99981	blast,frame:-3 start:1259 end:3
Cluster-16329.110959	2728	3137	3984	3597	123.34	147.44	171.9	142.86	1720	5345759	XP_011433552.1	554	7.2e-54	PREDICTED: thyrotropin-releasing hormone receptor [Crassostrea gigas]	AY799997.1	AY799997	65	7.45e-23	Tridacna gigas carbonic anhydrase gene, exons 12, 13 and partial cds	--	--	--	--	Q9W534	169	1.2e-10	G-protein coDOWNled receptor moody OS=Drosophila melanogaster GN=moody PE=2 SV=2	PF04995//PF00001	Heme exporter protein D (CcmD)//7 transmembrane receptor (rhodopsin family)	GO:0007186//GO:0015886//GO:0017004	G-protein coDOWNled receptor signaling pathway//heme transport//cytochrome complex assembly	GO:0004930	G-protein coDOWNled receptor activity	GO:0016021	integral component of membrane	KOG3656	FOG: 7 transmembrane receptor	-0.35639	0.99885	-0.5417	0.047373	-0.11303	0.99981	blast,frame:-3 start:1571 end:192
Cluster-16329.111	31	286	81	122	0.75	7.25	1.88	2.61	2959	10483881	OWF34720.1	781	5.9e-80	E3 ubiquitin-protein ligase ARI4 [Mizuhopecten yessoensis]	--	--	--	--	--	--	--	--	--	Q9LVW9	322	3.6e-28	Putative E3 ubiquitin-protein ligase ARI4 OS=Arabidopsis thaliana GN=ARI4 PE=5 SV=2	PF13639//PF00223//PF00097//PF14634	Ring finger domain//Photosystem I psaA/psaB protein//Zinc finger, C3HC4 type (RING finger)//zinc-RING finger domain	GO:0015979	photosynthesis	GO:0046872//GO:0005515//GO:0008270	metal ion binding//protein binding//zinc ion binding	GO:0016021//GO:0009522//GO:0009579	integral component of membrane//photosystem I//thylakoid	KOG1815	Predicted E3 ubiquitin ligase	-3.3605	0.005974	-1.381	0.99897	-1.6906	0.99981	blast,frame:-2 start:2958 end:232
Cluster-16329.111000	26	151.46	291.96	51.15	15.77	91.96	174.33	27.58	380	--	--	--	--	--	--	--	--	--	--	--	--	--	--	--	--	--	--	--	--	--	--	--	--	--	--	--	--	-2.6972	0.37183	-3.4845	0.0070488	-0.6903	0.99981	estscan,start:230 end:153; minus strand
Cluster-16329.111042	227.83	225.93	759.11	357.68	85.39	86	276.75	118.74	448	--	--	--	--	--	--	--	--	--	--	--	--	--	--	--	--	--	--	--	--	--	--	--	--	--	--	--	--	-0.14277	0.99885	-1.7317	0.0026878	-0.36479	0.99981	--
Cluster-16329.111054	446.95	856.53	977.5	790.62	45.96	91.18	96.25	71.53	910	--	--	--	--	--	--	--	--	--	--	--	--	--	--	--	--	--	--	--	--	--	--	--	--	--	--	--	--	-1.0932	0.099235	-1.1243	0.048809	-0.53695	0.99981	--
Cluster-16329.111056	385	667.94	885.95	562.54	80.95	144.27	179.48	104.35	585	--	--	--	--	--	AY799986.1	AY799986	88	3.99e-36	Tridacna gigas carbonic anhydrase gene, exon 1 and partial cds	--	--	--	--	--	--	--	--	--	--	--	--	--	--	--	--	--	--	-0.94971	0.52656	-1.1977	0.04646	-0.26118	0.99981	estscan,start:1 end:55
Cluster-16329.111057	321	9	84	116	41.17	1.19	10.33	13.1	784	--	--	--	--	--	AY799986.1	AY799986	52	5.58868e-16	Tridacna gigas carbonic anhydrase gene, exon 1 and partial cds	--	--	--	--	--	--	--	--	PF03573	outer membrane porin, OprD family	GO:0006810	transport	GO:0015288	porin activity	GO:0016021	integral component of membrane	--	--	5.0017	0.00031921	1.9388	0.084014	1.7544	0.40124	--
Cluster-16329.111117	1435.12	1701.99	2813.13	1852.25	75.85	93.46	141.96	86.02	1511	10753266	XP_022093111.1	537	5.9e-52	uncharacterized protein LOC110980590 [Acanthaster planci]	AY799997.1	AY799997	89	2.97e-36	Tridacna gigas carbonic anhydrase gene, exons 12, 13 and partial cds	--	--	--	--	--	--	--	--	--	--	--	--	--	--	--	--	--	--	-0.4009	0.99885	-0.96633	8.82e-05	-0.082187	0.99981	blast,frame:2 start:380 end:1120
Cluster-16329.111288	15	55	254	185	3.74	14.06	61.2	40.76	536	--	--	--	--	--	AY799997.1	AY799997	44	1.05e-11	Tridacna gigas carbonic anhydrase gene, exons 12, 13 and partial cds	--	--	--	--	--	--	--	--	--	--	--	--	--	--	--	--	--	--	-2.0293	0.99885	-4.0771	0.0084091	-3.3386	0.22669	estscan,start:197 end:1; minus strand
Cluster-16329.111343	0	0	973.7	3	0	0	193.49	0.55	591	--	--	--	--	--	AY799996.1	AY799996	76	1.89e-29	Tridacna gigas carbonic anhydrase gene, exon 11 and partial cds	--	--	--	--	--	--	--	--	--	--	--	--	--	--	--	--	--	--	NA	NA	-6.9539	6e-13	NA	NA	estscan,start:127 end:1; minus strand
Cluster-16329.111372	0	203.05	163.32	0	0	33.16	24.85	0	687	--	--	--	--	--	AY799997.1	AY799997	49	2.26387e-14	Tridacna gigas carbonic anhydrase gene, exons 12, 13 and partial cds	--	--	--	--	--	--	--	--	--	--	--	--	--	--	--	--	--	--	-4.838	0.012865	-4.3781	0.081561	NA	NA	--
Cluster-16329.111428	698	3599	2630	2010.67	10.25	55.04	36.78	25.9	4727	10076824	XP_019918075.1	2804	0	PREDICTED: CD109 antigen [Crassostrea gigas]	--	--	--	--	--	K06530	CD109	CD109 antigen	http://www.genome.jp/dbget-bin/www_bget?ko:K06530	Q6YHK3	1763	4.7e-195	CD109 antigen OS=Homo sapiens GN=CD109 PE=1 SV=2	PF15785//PF05374//PF01835//PF00432//PF07678//PF07677//PF00207	Serine/threonine-protein kinase smg-1//Mu-Conotoxin//MG2 domain//Prenyltransferase and squalene oxidase repeat//A-macroglobulin complement component//A-macroglobulin receptor//Alpha-2-macroglobulin family	GO:0016310//GO:0000184//GO:0009069//GO:0006810//GO:0009405	phosphorylation//nuclear-transcribed mRNA catabolic process, nonsense-mediated decay//serine family amino acid metabolic process//transport//pathogenesis	GO:0003824//GO:0004866//GO:0004674//GO:0019871	catalytic activity//endopeptidase inhibitor activity//protein serine/threonine kinase activity//sodium channel inhibitor activity	GO:0005615//GO:0005576	extracellular space//extracellular region	KOG1366	Alpha-macroglobulin	-2.5211	2.2519e-31	-1.9091	1.9189e-14	-1.2405	7.5595e-06	blast,frame:-1 start:4721 end:285
Cluster-16329.111497	308	1290.6	568.2	431.11	4.91	21.45	8.64	6.04	4371	5348316	XP_011437744.1	346	2.4e-29	PREDICTED: uncharacterized protein LOC105335526 isoform X2 [Crassostrea gigas]	--	--	--	--	--	--	--	--	--	--	--	--	--	PF00041//PF08336//PF16656	Fibronectin type III domain//Prolyl 4-Hydroxylase alpha-subunit, N-terminal region//Purple acid Phosphatase, N-terminal domain	GO:0018401//GO:0006560//GO:0006525//GO:0055114//GO:0019497//GO:0006771	peptidyl-proline hydroxylation to 4-hydroxy-L-proline//proline metabolic process//arginine metabolic process//oxidation-reduction process//hexachlorocyclohexane metabolic process//riboflavin metabolic process	GO:0005515//GO:0016702//GO:0046872//GO:0003993//GO:0004656	protein binding//oxidoreductase activity, acting on single donors with incorporation of molecular oxygen, incorporation of two atoms of oxygen//metal ion binding//acid phosphatase activity//procollagen-proline 4-dioxygenase activity	GO:0005783	endoplasmic reticulum	--	--	-2.2219	4.1713e-09	-0.8788	0.96379	-0.1992	0.99981	blast,frame:3 start:363 end:4220
Cluster-16329.111500	371	1028	168	378	11.13	32.1	4.81	9.96	2453	6138647	XP_013063294.1	1075	3.9e-114	PREDICTED: uncharacterized protein LOC106052455 [Biomphalaria glabrata]	--	--	--	--	--	--	--	--	--	P37801	353	7.7e-32	Calponin homolog OV9M OS=Onchocerca volvulus PE=2 SV=2	PF00420	NADH-ubiquinone/plastoquinone oxidoreductase chain 4L	GO:0042773//GO:0055114	ATP synthesis coDOWNled electron transport//oxidation-reduction process	GO:0016651	oxidoreductase activity, acting on NAD(P)H	--	--	--	--	-1.6252	0.0002144	1.1476	0.56285	0.25895	0.99981	blast,frame:-1 start:2360 end:996
Cluster-16329.111504	1989.03	2698.35	3214.33	3134.01	67.72	95.58	104.37	93.71	2194	--	--	--	--	--	--	--	--	--	--	--	--	--	--	--	--	--	--	--	--	--	--	--	--	--	--	--	--	-0.59486	0.12891	-0.68778	0.0095032	-0.37002	0.36473	--
Cluster-16329.111622	54	85	381	266	3.6	5.89	24.29	15.6	1254	10004833	XP_019860452.1	139	6.9e-06	PREDICTED: fibrillin-1-like, partial [Amphimedon queenslandica]	--	--	--	--	--	--	--	--	--	--	--	--	--	PF00008//PF07645	EGF-like domain//Calcium-binding EGF domain	--	--	GO:0005509//GO:0005515	calcium ion binding//protein binding	--	--	KOG3714	Meprin A metalloprotease	-0.80935	0.99885	-2.8141	0.0044299	-2.0145	0.39016	estscan,start:79 end:1; minus strand
Cluster-16329.111624	3230.38	7111.28	10416.7	4168.27	146.67	335.62	451.33	166.24	1714	10183711	XP_020431740.1	1089	6.6e-116	EGF-like domain-containing protein [Heterostelium album PN500]	--	--	--	--	--	--	--	--	--	O00339	762	2e-79	Matrilin-2 OS=Homo sapiens GN=MATN2 PE=1 SV=4	PF00008//PF07645	EGF-like domain//Calcium-binding EGF domain	--	--	GO:0005515//GO:0005509	protein binding//calcium ion binding	--	--	--	--	-1.2933	5.9688e-23	-1.6844	2.0393e-49	-0.081824	0.99981	blast,frame:2 start:2 end:1714
Cluster-16329.111664	1533	764	1012	1324	78.06	40.42	49.19	59.23	1558	6388483	XP_013394676.1	1569	1.3e-171	protein DD3-3 [Lingula anatina]	XM_009055271.1	XM_009055271	48	1.89846e-13	Lottia gigantea hypothetical protein partial mRNA	--	--	--	--	Q58A42	845	4.3e-89	Protein DD3-3 OS=Dictyostelium discoideum GN=DD3-3 PE=2 SV=1	PF06105	Aph-1 protein	GO:0016485//GO:0043085	protein processing//positive regulation of catalytic activity	--	--	GO:0016021	integral component of membrane	--	--	0.84987	0.008029	0.60382	0.1641	0.49738	0.99981	blast,frame:-3 start:1556 end:3
Cluster-16329.11167	181	75	12	133	2.46	1.06	0.16	1.59	5080	--	--	--	--	--	--	--	--	--	--	--	--	--	--	--	--	--	--	--	--	--	--	--	--	--	--	--	--	1.1162	0.99885	3.9196	0.048481	0.73048	0.99981	estscan,start:4913 end:3769; minus strand
Cluster-16329.111731	1380	2823	1578	1432	67.99	144.54	74.21	61.98	1601	5877068	AKO73688.1	405	1.3e-36	ID [Meretrix meretrix]	AY799997.1	AY799997	61	1.15833e-20	Tridacna gigas carbonic anhydrase gene, exons 12, 13 and partial cds	K17693	ID2	DNA-binding protein inhibitor ID2	http://www.genome.jp/dbget-bin/www_bget?ko:K17693	Q02363	176	1.7e-11	DNA-binding protein inhibitor ID-2 OS=Homo sapiens GN=ID2 PE=1 SV=1	PF00010	Helix-loop-helix DNA-binding domain	--	--	GO:0046983	protein dimerization activity	--	--	--	--	-1.1874	1.9063e-07	-0.18876	0.99897	0.23256	0.99981	blast,frame:2 start:845 end:1321
Cluster-16329.111756	117.2	456.01	108.01	144.23	7.55	30.5	6.65	8.17	1289	--	--	--	--	--	AY799995.1	AY799995	56	5.58245e-18	Tridacna gigas carbonic anhydrase gene, exon 10 and partial cds	--	--	--	--	--	--	--	--	--	--	--	--	--	--	--	--	--	--	-2.1149	0.0093912	0.12248	0.99897	-0.013478	0.99981	--
Cluster-16329.111830	0	0	194	31	0	0	42.48	6.21	562	--	--	--	--	--	--	--	--	--	--	--	--	--	--	--	--	--	--	--	--	--	--	--	--	--	--	--	--	NA	NA	-4.6265	0.030051	NA	NA	estscan,start:140 end:365
Cluster-16329.111831	89.11	65	719	210.16	9.15	6.91	70.68	18.98	911	--	--	--	--	--	--	--	--	--	--	--	--	--	--	--	--	--	--	PF01342	SAND domain	--	--	GO:0003677	DNA binding	--	--	--	--	0.3003	0.99885	-3.0077	1.38e-06	-0.95191	0.99981	estscan,start:560 end:456; minus strand
Cluster-16329.111859	191.01	66	4	109	83.42	29.15	1.7	42.21	423	876657	EDO40286.1	242	2.6e-18	predicted protein [Nematostella vectensis]	--	--	--	--	--	K21870	BANF1	barrier-to-autointegration factor	http://www.genome.jp/dbget-bin/www_bget?ko:K21870	Q6P026	231	1.8e-18	Barrier-to-autointegration factor OS=Danio rerio GN=banf1 PE=1 SV=1	PF02961	Barrier to autointegration factor	--	--	GO:0003677	DNA binding	--	--	KOG4233	DNA-bridging protein BAF	1.3783	0.99885	5.5822	0.018189	1.0952	0.99981	blast,frame:-3 start:421 end:56
Cluster-16329.111906	655	525	203	496.99	34.1	28.4	10.09	22.73	1530	5337755	XP_011437373.1	152	2.6e-07	PREDICTED: galactose-3-O-sulfotransferase 2 [Crassostrea gigas]	--	--	--	--	--	--	--	--	--	--	--	--	--	PF06990	Galactose-3-O-sulfotransferase	GO:0006687//GO:0009058	glycosphingolipid metabolic process//biosynthetic process	GO:0001733	galactosylceramide sulfotransferase activity	GO:0005794//GO:0016021	Golgi apparatus//integral component of membrane	--	--	0.16433	0.99885	1.6947	0.0031351	0.6842	0.99981	blast,frame:-1 start:1311 end:1027
Cluster-16329.111924	136	751	345	163.98	9.23	52.87	22.36	9.78	1238	--	--	--	--	--	--	--	--	--	--	--	--	--	--	--	--	--	--	PF05083//PF15957	LST-1 protein//Commissureless	GO:0000902//GO:0006955//GO:0007411	cell morphogenesis//immune response//axon guidance	--	--	GO:0016020	membrane	--	--	-2.6201	2.3217e-06	-1.3383	0.62544	0.016008	0.99981	estscan,start:228 end:142; minus strand
Cluster-16329.111936	97	438.89	42.25	105.42	12.32	57.6	5.14	11.79	789	--	--	--	--	--	--	--	--	--	--	--	--	--	--	--	--	--	--	--	--	--	--	--	--	--	--	--	--	-2.3327	0.0047805	1.2037	0.99897	0.16583	0.99981	--
Cluster-16329.111937	99	476.12	454.86	338.6	5.61	28.04	24.63	16.87	1427	--	--	--	--	--	--	--	--	--	--	--	--	--	--	--	--	--	--	--	--	--	--	--	--	--	--	--	--	-2.4207	0.0016839	-2.1952	0.010463	-1.4882	0.61743	--
Cluster-16329.111939	476	15	11	24	145.97	4.69	3.27	6.51	487	--	--	--	--	--	AY799997.1	AY799997	34	3.42366e-06	Tridacna gigas carbonic anhydrase gene, exons 12, 13 and partial cds	--	--	--	--	--	--	--	--	--	--	--	--	--	--	--	--	--	--	4.8331	2.1015e-06	5.4401	1.3294e-06	4.5958	5.5915e-06	--
Cluster-16329.112057	645	152	240	595	6.53	1.6	2.31	5.29	6729	10522061	XP_021354423.1	5576	0	structural maintenance of chromosomes flexible hinge domain-containing protein 1-like isoform X1 [Mizuhopecten yessoensis]	XM_009068973.1	XM_009068973	85	2.25323e-33	Lottia gigantea hypothetical protein partial mRNA	--	--	--	--	Q6P5D8	4309	0	Structural maintenance of chromosomes flexible hinge domain-containing protein 1 OS=Mus musculus GN=Smchd1 PE=1 SV=2	PF06470//PF01136	SMC proteins Flexible Hinge Domain//Peptidase family U32	GO:0051276//GO:0006508	chromosome organization//proteolysis	GO:0008233//GO:0005515//GO:0005524	peptidase activity//protein binding//ATP binding	GO:0005694	chromosome	--	--	1.9304	0.00074254	1.4309	0.018164	0.40233	0.99981	blast,frame:2 start:2 end:6103
Cluster-16329.112082	182	144	606	331	8.13	6.69	25.84	12.99	1737	10529366	XP_021362528.1	708	1e-71	dual oxidase maturation factor 1-like [Mizuhopecten yessoensis]	--	--	--	--	--	--	--	--	--	Q0P4G7	373	2.6e-34	Dual oxidase maturation factor 1 OS=Xenopus tropicalis GN=duoxa1 PE=2 SV=1	PF10204	Dual oxidase maturation factor	GO:0015031	protein transport	--	--	GO:0016021//GO:0005789	integral component of membrane//endoplasmic reticulum membrane	--	--	0.18302	0.99885	-1.7307	0.014088	-0.57697	0.99981	blast,frame:1 start:1 end:1299
Cluster-16329.112159	1642	1453.81	963	613.96	176.93	162.11	99.38	58.21	881	--	--	--	--	--	--	--	--	--	--	--	--	--	--	--	--	--	--	--	--	--	--	--	--	--	--	--	--	0.020768	0.99885	0.77452	0.017251	1.7052	2.57e-07	--
Cluster-16329.112306	11	185.77	24.01	27	1.78	30.93	3.72	3.84	679	--	--	--	--	--	--	--	--	--	--	--	--	--	--	--	--	--	--	--	--	--	--	--	--	--	--	--	--	-4.2328	0.032542	-1.1215	0.99897	-1.0095	0.99981	--
Cluster-16329.112364	127	516	566.84	229	9.37	39.51	39.99	14.86	1160	--	--	--	--	--	--	--	--	--	--	--	--	--	--	--	--	--	--	--	--	--	--	--	--	--	--	--	--	-2.1774	0.0027033	-2.1534	0.0023964	-0.5646	0.99981	estscan,start:1 end:214
Cluster-16329.112409	483.89	666.5	1280.05	867.25	202	281.76	520.97	320.93	430	--	--	--	--	--	AY799997.1	AY799997	39	4.97e-09	Tridacna gigas carbonic anhydrase gene, exons 12, 13 and partial cds	--	--	--	--	--	--	--	--	--	--	--	--	--	--	--	--	--	--	-0.61677	0.99885	-1.3988	0.00046691	-0.55585	0.99981	--
Cluster-16329.112410	332	204.98	77	252	42.08	26.85	9.36	28.12	790	--	--	--	--	--	--	--	--	--	--	--	--	--	--	--	--	--	--	--	--	--	--	--	--	--	--	--	--	0.54085	0.99885	2.1129	0.04276	0.68368	0.99981	estscan,start:459 end:357; minus strand
Cluster-16329.112412	73	109	344	176	62.02	91.61	290.71	133.07	347	--	--	--	--	--	AY799997.1	AY799997	75	3.83e-29	Tridacna gigas carbonic anhydrase gene, exons 12, 13 and partial cds	--	--	--	--	--	--	--	--	--	--	--	--	--	--	--	--	--	--	-0.73321	0.99885	-2.2318	0.047768	-0.98369	0.99981	--
Cluster-16329.112495	5808	4157	3094	1977	139.94	104.28	71.06	41.82	2987	5047375	KHN71590.1	2067	4.5e-229	Endoplasmin [Toxocara canis]	KR673407.1	KR673407	143	5.69285e-66	Tachysurus fulvidraco heat shock protein 90 beta gene, partial cds	K09487	HSP90B, TRA1	heat shock protein 90kDa beta	http://www.genome.jp/dbget-bin/www_bget?ko:K09487	Q22235	2009	8.8e-224	Endoplasmin homolog OS=Caenorhabditis elegans GN=enpl-1 PE=3 SV=1	PF00183//PF06213	Hsp90 protein//Cobalamin biosynthesis protein CobT	GO:0006457//GO:0009236//GO:0006950	protein folding//cobalamin biosynthetic process//response to stress	GO:0005524//GO:0051082	ATP binding//unfolded protein binding	--	--	KOG0020	Endoplasmic reticulum glucose-regulated protein (GRP94/endoplasmin), HSP90 family	0.32765	0.015653	0.91324	1.019e-12	1.8406	1.1368e-31	blast,frame:1 start:1 end:2070
Cluster-16329.112557	570	890	1606	726	25.92	42.06	69.68	28.99	1712	10172989	OPL20797.1	655	1.4e-65	hypothetical protein AM593_05113, partial [Mytilus galloprovincialis]	--	--	--	--	--	--	--	--	--	--	--	--	--	PF03650//PF00782//PF04273//PF01376	Uncharacterised protein family (DOWNF0041)//Dual specificity phosphatase, catalytic domain//Putative phosphatase (DUF442)//Heat-labile enterotoxin beta chain	GO:0006850//GO:0006470//GO:0009405	mitochondrial pyruvate transport//protein dephosphorylation//pathogenesis	GO:0008138//GO:0016787	protein tyrosine/serine/threonine phosphatase activity//hydrolase activity	GO:0005576//GO:0005743	extracellular region//mitochondrial inner membrane	--	--	-0.79769	0.59273	-1.4898	8.85e-06	-0.063087	0.99981	blast,frame:-2 start:1546 end:320
Cluster-16329.112643	160582	135650	160254	168445	5375.25	4724.16	5115.63	4951.31	2227	1563618	EEN60732.1	2100	5e-233	hypothetical protein BRAFLDRAFT_122567 [Branchiostoma floridae]	AB162021.1	AB162021	511	0	Mytilus galloprovincialis EF1-alpha mRNA for elongation factor 1 alpha, complete cds	K03231	EEF1A	elongation factor 1-alpha	http://www.genome.jp/dbget-bin/www_bget?ko:K03231	Q9YIC0	2054	4e-229	Elongation factor 1-alpha OS=Oryzias latipes GN=eef1a PE=2 SV=1	PF03144//PF02615//PF01926	Elongation factor Tu domain 2//Malate/L-lactate dehydrogenase//50S ribosome-binding GTPase	GO:0055114//GO:0008152	oxidation-reduction process//metabolic process	GO:0016491//GO:0005525	oxidoreductase activity//GTP binding	--	--	KOG0052	Translation elongation factor EF-1 alpha/Tu	0.08857	2.3087e-16	0.0076181	0.016883	0.21695	1.1712e-06	blast,frame:-3 start:2123 end:699
Cluster-16329.112662	307	138	22.62	33	3.84	1.8	0.27	0.36	5495	10486298	OWF37137.1	488	1e-45	hypothetical protein KP79_PYT25307 [Mizuhopecten yessoensis]	--	--	--	--	--	--	--	--	--	--	--	--	--	--	--	--	--	--	--	--	--	--	--	0.99872	0.99885	3.7672	0.0015853	3.5036	0.0060524	blast,frame:3 start:3588 end:4904
Cluster-16329.112694	65.55	566.01	238.69	54.78	20.39	179.57	71.95	15.07	484	--	--	--	--	--	--	--	--	--	--	--	--	--	--	--	--	--	--	--	--	--	--	--	--	--	--	--	--	-3.265	5.0945e-06	-1.8598	0.45633	0.54487	0.99981	--
Cluster-16329.112739	37	733.01	153	129	0.96	19.87	3.8	2.95	2784	5351338	XP_011442593.1	387	2.7e-34	PREDICTED: alpha-2 adrenergic receptor [Crassostrea gigas]	--	--	--	--	--	--	--	--	--	Q61212	163	9.3e-10	Neuropeptide Y receptor type 6 OS=Mus musculus GN=Npy6r PE=2 SV=1	PF00001//PF07690//PF12822	7 transmembrane receptor (rhodopsin family)//Major Facilitator SDOWNerfamily//Protein of unknown function (DUF3816)	GO:0006810//GO:0007186//GO:0055085	transport//G-protein coDOWNled receptor signaling pathway//transmembrane transport	GO:0004930//GO:0005215	G-protein coDOWNled receptor activity//transporter activity	GO:0016021	integral component of membrane	--	--	-4.4631	4.3828e-10	-2.0433	0.8697	-1.5159	0.99981	blast,frame:3 start:378 end:1712
Cluster-16329.112745	144	403	834	232	4.35	12.66	24	6.15	2440	11106962	XP_022289707.1	421	2.7e-38	LOW QUALITY PROTEIN: kelch-like protein 24 [Crassostrea virginica]	--	--	--	--	--	--	--	--	--	Q8WZ60	199	5.5e-14	Kelch-like protein 6 OS=Homo sapiens GN=KLHL6 PE=1 SV=3	PF01344//PF07646	Kelch motif//Kelch motif	--	--	GO:0005515	protein binding	--	--	--	--	-1.6396	0.13384	-2.5293	2.64e-06	-0.40214	0.99981	blast,frame:-1 start:1945 end:362
Cluster-16329.112749	427	943	743	395	64.35	146.61	107.52	52.44	708	--	--	--	--	--	--	--	--	--	--	--	--	--	--	--	--	--	--	--	--	--	--	--	--	--	--	--	--	-1.2979	0.011284	-0.79445	0.84819	0.3983	0.99981	--
Cluster-16329.112750	1332	1758	1405	773.99	84.15	115.3	84.79	42.97	1309	11112809	XP_022296231.1	511	5.3e-49	mesencephalic astrocyte-derived neurotrophic factor homolog [Crassostrea virginica]	AY799997.1	AY799997	56	5.67e-18	Tridacna gigas carbonic anhydrase gene, exons 12, 13 and partial cds	K22556	MANF, ARMET	mesencephalic astrocyte-derived neurotrophic factor	http://www.genome.jp/dbget-bin/www_bget?ko:K22556	B4PR07	384	1e-35	Mesencephalic astrocyte-derived neurotrophic factor homolog OS=Drosophila yakuba GN=Manf PE=3 SV=1	PF00518	Early Protein (E6)	--	--	GO:0003677	DNA binding	GO:0042025	host cell nucleus	KOG4154	Arginine-rich protein	-0.55519	0.70438	-0.072303	0.99897	1.0691	0.025125	blast,frame:-2 start:1074 end:508
Cluster-16329.112751	852	1521	926	642	55.99	103.75	58.14	37.08	1269	--	--	--	--	--	AY799991.1	AY799991	48	1.53822e-13	Tridacna gigas carbonic anhydrase gene, exon 6 and partial cds	--	--	--	--	--	--	--	--	--	--	--	--	--	--	--	--	--	--	-0.99094	0.011634	-0.11549	0.99897	0.6942	0.99981	--
Cluster-16329.112780	8	523	1889	717	8.1	520.33	1912.7	645.6	333	--	--	--	--	--	--	--	--	--	--	--	--	--	--	--	--	--	--	--	--	--	--	--	--	--	--	--	--	-6.1855	1.3882e-07	-7.8787	5.3079e-24	-6.1999	1.3546e-08	--
Cluster-16329.112788	142	180	777	273.05	10.66	14.02	55.77	18.02	1145	--	--	--	--	--	--	--	--	--	--	--	--	--	--	--	--	--	--	PF05399//PF04706	Ectropic viral integration site 2A protein (EVI2A)//Dickkopf N-terminal cysteine-rich region	GO:0030178//GO:0007275	negative regulation of Wnt signaling pathway//multicellular organismal development	--	--	GO:0005576//GO:0016021	extracellular region//integral component of membrane	--	--	-0.49695	0.99885	-2.4474	1.33e-05	-0.65735	0.99981	estscan,start:1 end:546
Cluster-16329.112821	237.95	27	71	235.28	6.59	0.78	1.87	5.72	2635	10492922	OWF43761.1	854	1.8e-88	Cytochrome P450 2C8 [Mizuhopecten yessoensis]	--	--	--	--	--	K17720	CYP2C18	cytochrome P450 family 2 subfamily C polypeptide 18	http://www.genome.jp/dbget-bin/www_bget?ko:K17720	P20678	727	3.5e-75	Cytochrome P450 2H2 OS=Gallus gallus GN=CYP2H2 PE=1 SV=1	PF06385//PF00067	Baculovirus LEF-11 protein//Cytochrome P450	GO:0019058//GO:0055114//GO:0006355	viral life cycle//oxidation-reduction process//regulation of transcription, DNA-templated	GO:0020037//GO:0005506//GO:0016705	heme binding//iron ion binding//oxidoreductase activity, acting on paired donors, with incorporation or reduction of molecular oxygen	--	--	--	--	2.9848	0.036028	1.7494	0.3866	0.3022	0.99981	blast,frame:1 start:154 end:1692
Cluster-16329.112861	5	61	383	80	1.85	22.97	138.03	26.26	450	--	--	--	--	--	--	--	--	--	--	--	--	--	--	--	--	--	--	--	--	--	--	--	--	--	--	--	--	-3.7637	0.99885	-6.2546	6.14e-05	-3.7141	0.99981	--
Cluster-16329.112862	335	832	907.02	530.05	21.35	55.05	55.22	29.69	1300	--	--	--	--	--	AY799997.1	AY799997	75	1.54375e-28	Tridacna gigas carbonic anhydrase gene, exons 12, 13 and partial cds	--	--	--	--	--	--	--	--	PF14987//PF00443	NADH dehydrogenase 1 alpha subcomplex subunit 3//Ubiquitin carboxyl-terminal hydrolase	GO:0016579	protein deubiquitination	GO:0036459	ubiquitinyl hydrolase activity	GO:0005747//GO:0005743	mitochondrial respiratory chain complex I//mitochondrial inner membrane	--	--	-1.4673	0.0063978	-1.4323	0.0065471	-0.37605	0.99981	--
Cluster-16329.112887	4295	7800	7519	5885.79	185.84	350.88	310.43	223.69	1785	10525633	XP_021358401.1	166	7.3e-09	uncharacterized protein LOC110453670 [Mizuhopecten yessoensis]	--	--	--	--	--	--	--	--	--	Q9HC52	142	1.6e-07	Chromobox protein homolog 8 OS=Homo sapiens GN=CBX8 PE=1 SV=3	PF05964	F/Y-rich N-terminus	--	--	--	--	GO:0005634	nucleus	--	--	-1.0157	3.7618e-16	-0.80321	1.6843e-09	-0.16866	0.99981	blast,frame:3 start:360 end:1472
Cluster-16329.113023	806	207	785	777	11.82	3.16	10.97	10	4731	10505820	OWF56659.1	1179	6.6e-126	TWiK family of potassium channels protein 18 [Mizuhopecten yessoensis]	--	--	--	--	--	K04923	KCNK15, K2P15.1	potassium channel subfamily K member 15	http://www.genome.jp/dbget-bin/www_bget?ko:K04923	P34410	321	7.6e-28	TWiK family of potassium channels protein 7 OS=Caenorhabditis elegans GN=twk-7 PE=3 SV=3	PF00520	Ion transport protein	GO:0055085//GO:0006811	transmembrane transport//ion transport	GO:0005216	ion channel activity	GO:0016020	membrane	--	--	1.8063	0.00017351	0.04276	0.99897	0.33879	0.99981	blast,frame:1 start:352 end:4554
Cluster-16329.113037	474	136	190	424	8.43	2.52	3.22	6.62	3951	11078054	XP_022317729.1	4026	0	LOW QUALITY PROTEIN: structural maintenance of chromosomes protein 2-like [Crassostrea virginica]	XM_007906518.1	XM_007906518	94	1.30931e-38	PREDICTED: Callorhinchus milii structural maintenance of chromosomes 2 (smc2), mRNA	K06674	SMC2	structural maintenance of chromosome 2	http://www.genome.jp/dbget-bin/www_bget?ko:K06674	P50533	3430	0	Structural maintenance of chromosomes protein 2 OS=Xenopus laevis GN=smc2 PE=1 SV=1	PF07062//PF13304//PF06470	Clc-like//AAA domain, putative AbiEii toxin, Type IV TA system//SMC proteins Flexible Hinge Domain	GO:0051276	chromosome organization	GO:0005524//GO:0005515	ATP binding//protein binding	GO:0016021//GO:0005694	integral component of membrane//chromosome	KOG0933	Structural maintenance of chromosome protein 2 (chromosome condensation complex Condensin, subunit E)	1.6464	0.033635	1.3236	0.14441	0.44674	0.99981	blast,frame:-1 start:3849 end:217
Cluster-16329.113044	105	548	69	267.98	1.49	8.1	0.93	3.34	4882	10496332	OWF47171.1	2040	9.9e-226	RNA-directed DNA polymerase from transposon BS [Mizuhopecten yessoensis]	--	--	--	--	--	--	--	--	--	Q95SX7	487	4.4e-47	Probable RNA-directed DNA polymerase from transposon BS OS=Drosophila melanogaster GN=RTase PE=2 SV=1	--	--	--	--	--	--	--	--	--	--	-2.5386	0.00024048	0.61039	0.99897	-1.0658	0.99981	blast,frame:3 start:4155 end:4349
Cluster-16329.113065	34	45	406	33	0.26	0.35	2.91	0.22	8963	11427989	PIK35409.1	2653	1.5e-296	hypothetical protein BSL78_27753, partial [Apostichopus japonicus]	--	--	--	--	--	--	--	--	--	P20825	824	6.8e-86	Retrovirus-related Pol polyprotein from transposon 297 OS=Drosophila melanogaster GN=pol PE=3 SV=1	PF16934//PF13683//PF00665	Two-component Enterococcus faecalis cytolysin (EFC)//Integrase core domain//Integrase core domain	GO:0050830//GO:0015074	defense response to Gram-positive bacterium//DNA integration	--	--	--	--	--	--	-0.55924	0.99885	-3.5732	0.00033044	0.32899	0.99981	blast,frame:-3 start:5184 end:1135|blast,frame:-1 start:7121 end:5169
Cluster-16329.113089	348.31	158.13	50.62	138.16	64.53	30.15	9.02	22.57	627	--	--	--	--	--	AY799996.1	AY799996	86	5.56e-35	Tridacna gigas carbonic anhydrase gene, exon 11 and partial cds	--	--	--	--	--	--	--	--	--	--	--	--	--	--	--	--	--	--	0.98441	0.96064	2.7873	0.0044733	1.62	0.46078	--
Cluster-16329.113109	440	121	311	425	12.59	3.6	8.48	10.68	2559	10488963	OWF39802.1	2070	1.7e-229	Calpain-5 [Mizuhopecten yessoensis]	AY799997.1	AY799997	47	1.13079e-12	Tridacna gigas carbonic anhydrase gene, exons 12, 13 and partial cds	K08574	CAPN5	calpain-5	http://www.genome.jp/dbget-bin/www_bget?ko:K08574	O15484	1453	2.2e-159	Calpain-5 OS=Homo sapiens GN=CAPN5 PE=1 SV=2	PF05023//PF00168//PF00648	Phytochelatin synthase//C2 domain//Calpain family cysteine protease	GO:0046938//GO:0010038//GO:0006508	phytochelatin biosynthetic process//response to metal ion//proteolysis	GO:0005515//GO:0016756//GO:0046872//GO:0004198	protein binding//glutathione gamma-glutamylcysteinyltransferase activity//metal ion binding//calcium-dependent cysteine-type endopeptidase activity	GO:0005622	intracellular	KOG0045	Cytosolic Ca2+-dependent cysteine protease (calpain), large subunit (EF-Hand protein sDOWNerfamily)	1.7076	0.038838	0.50526	0.99897	0.33596	0.99981	blast,frame:-2 start:2558 end:546
Cluster-16329.113173	4396	6851	9979	6554	488.99	788.41	1063.35	641.52	862	5345997	XP_011433943.1	669	1.7e-67	PREDICTED: uncharacterized protein LOC105332904 [Crassostrea gigas]	--	--	--	--	--	K09608	TLL1	tolloid-like protein 1	http://www.genome.jp/dbget-bin/www_bget?ko:K09608	P42674	270	1.1e-22	Blastula protease 10 OS=Paracentrotus lividus GN=BP10 PE=2 SV=1	PF10462//PF01400//PF00413	Peptidase M66//Astacin (Peptidase family M12A)//Matrixin	GO:0006508	proteolysis	GO:0008270//GO:0004222	zinc ion binding//metalloendopeptidase activity	GO:0031012	extracellular matrix	KOG3714	Meprin A metalloprotease	-0.79497	1.4154e-08	-1.178	3.028e-26	-0.29026	0.070118	blast,frame:3 start:132 end:860
Cluster-16329.113181	3924	1730.53	1945	2039.97	265.89	121.7	125.94	121.5	1239	3319753	ELU14693.1	292	1.2e-23	hypothetical protein CAPTEDRAFT_19502 [Capitella teleta]	--	--	--	--	--	K11275	H1_5	histone H1/5	http://www.genome.jp/dbget-bin/www_bget?ko:K11275	Q19743	192	1.8e-13	Histone H1.3 OS=Caenorhabditis elegans GN=hil-3 PE=2 SV=3	PF00538//PF04814	linker histone H1 and H5 family//Hepatocyte nuclear factor 1 (HNF-1), N terminus	GO:0045893//GO:0006334	positive regulation of transcription, DNA-templated//nucleosome assembly	GO:0003677	DNA binding	GO:0005634//GO:0000786	nucleus//nucleosome	--	--	1.0263	1.6334e-10	1.0172	5.045e-10	1.2297	1.4943e-10	blast,frame:3 start:6 end:578
Cluster-16329.113186	62.92	470	112	16	4.04	31.31	6.87	0.9	1293	5356359	XP_011450746.1	926	3.9e-97	PREDICTED: endothelin-converting enzyme 1 [Crassostrea gigas]	AY799995.1	AY799995	83	5.48265e-33	Tridacna gigas carbonic anhydrase gene, exon 10 and partial cds	--	--	--	--	Q10711	479	9.9e-47	Endothelin-converting enzyme 2 OS=Bos taurus GN=ECE2 PE=1 SV=2	PF14987//PF05649//PF01431	NADH dehydrogenase 1 alpha subcomplex subunit 3//Peptidase family M13//Peptidase family M13	GO:0006508	proteolysis	GO:0004222	metalloendopeptidase activity	GO:0005743//GO:0005747	mitochondrial inner membrane//mitochondrial respiratory chain complex I	KOG3624	M13 family peptidase	-3.0559	0.00013511	-0.82724	0.99897	2.2614	0.99981	blast,frame:1 start:1 end:999
Cluster-16329.113255	0	1367.96	1	103	0	206.56	0.14	13.27	721	--	--	--	--	--	AY799997.1	AY799997	49	2.38175e-14	Tridacna gigas carbonic anhydrase gene, exons 12, 13 and partial cds	--	--	--	--	--	--	--	--	--	--	--	--	--	--	--	--	--	--	-7.5901	2.461e-19	NA	NA	-3.5137	0.99981	--
Cluster-16329.113321	80	211	860	106	3.88	10.63	39.78	4.51	1623	11119271	XP_022303354.1	1279	5.8e-138	uncharacterized protein LOC111110962 isoform X1 [Crassostrea virginica]	--	--	--	--	--	--	--	--	--	--	--	--	--	PF02899//PF13495	Phage integrase, N-terminal SAM-like domain//Phage integrase, N-terminal SAM-like domain	GO:0015074	DNA integration	GO:0003677	DNA binding	--	--	--	--	-1.554	0.93913	-3.4216	4.62e-09	-0.12007	0.99981	estscan,start:1193 end:1258
Cluster-16329.113324	46	94	379	46	3.06	6.48	24.06	2.69	1258	11118368	XP_022302355.1	543	9.9e-53	uncharacterized protein LOC111110239 isoform X1 [Crassostrea virginica]	--	--	--	--	--	--	--	--	--	--	--	--	--	--	--	--	--	--	--	--	--	--	--	-1.1859	0.99885	-3.0378	0.002444	0.28592	0.99981	blast,frame:-2 start:1257 end:442|blast,frame:-3 start:665 end:3
Cluster-16329.113419	287	271	470	830	4.46	4.38	6.95	11.31	4483	3280867	BAM76252.1	1029	1.6e-108	SCO-spondin like, partial [Pinctada fucata]	--	--	--	--	--	K04598	ADGRB3, BAI3	adhesion G protein-coDOWNled receptor B3	http://www.genome.jp/dbget-bin/www_bget?ko:K04598	Q8CG65	526	1.2e-51	SCO-spondin OS=Mus musculus GN=Sspo PE=2 SV=2	PF02499//PF00093//PF00469	Probable DNA packing protein, C-terminus//von Willebrand factor type C domain//Negative factor, (F-Protein) or Nef	GO:0006323	DNA packaging	GO:0005515//GO:0005525	protein binding//GTP binding	--	--	--	--	-0.072089	0.99885	-0.70694	0.99897	-1.2461	0.042345	blast,frame:-1 start:4483 end:674
Cluster-16329.113475	296	380	761	436	26.02	34.62	63.99	33.7	1018	10223754	OQR72141.1	1183	4.9e-127	aspartate--tRNA ligase [Tropilaelaps mercedesae]	XM_006894444.1	XM_006894444	125	1.92e-56	PREDICTED: Elephantulus edwardii aspartyl-tRNA synthetase (DARS), mRNA	K22503	DARS	aspartyl-tRNA synthetase	http://www.genome.jp/dbget-bin/www_bget?ko:K22503	P15178	1133	1.1e-122	Aspartate--tRNA ligase, cytoplasmic OS=Rattus norvegicus GN=Dars PE=2 SV=1	PF01409//PF02023//PF00152	tRNA synthetases class II core domain (F)//SCAN domain//tRNA synthetases class II (D, K and N)	GO:0006418//GO:0043039//GO:0006355	tRNA aminoacylation for protein translation//tRNA aminoacylation//regulation of transcription, DNA-templated	GO:0004812//GO:0000049//GO:0000166//GO:0005524//GO:0003700	aminoacyl-tRNA ligase activity//tRNA binding//nucleotide binding//ATP binding//transcription factor activity, sequence-specific DNA binding	GO:0005667//GO:0005737	transcription factor complex//cytoplasm	KOG0556	Aspartyl-tRNA synthetase	-0.51525	0.99885	-1.3576	0.034469	-0.27281	0.99981	blast,frame:1 start:1 end:801
Cluster-16329.113498	332.55	754.64	587.9	538.88	15.63	36.87	26.37	22.25	1665	--	--	--	--	--	--	--	--	--	--	--	--	--	--	--	--	--	--	--	--	--	--	--	--	--	--	--	--	-1.3371	0.032636	-0.81733	0.99897	-0.41047	0.99981	--
Cluster-16329.113590	870.57	269.08	74.21	109.15	156.85	49.91	12.86	17.34	637	--	--	--	--	--	--	--	--	--	--	--	--	--	--	--	--	--	--	--	--	--	--	--	--	--	--	--	--	1.5391	0.00070353	3.5569	2.5523e-10	3.2816	5.5581e-09	--
Cluster-16329.113594	363.79	105	2	17	111.04	32.7	0.59	4.59	488	--	--	--	--	--	--	--	--	--	--	--	--	--	--	--	--	--	--	--	--	--	--	--	--	--	--	--	--	1.6379	0.1238	7.5116	0.00015612	4.7054	0.00018146	estscan,start:1 end:65
Cluster-16329.113595	686.32	195.62	89.7	76.99	84.38	24.86	10.57	8.33	806	--	--	--	--	--	--	--	--	--	--	--	--	--	--	--	--	--	--	--	--	--	--	--	--	--	--	--	--	1.656	0.0024975	2.9404	9.1886e-07	3.4421	3.0666e-07	--
Cluster-16329.113675	154	3422.99	3529.5	905	5.62	130.04	122.95	29.03	2064	5350832	XP_011441762.1	509	1.4e-48	PREDICTED: uncharacterized protein LOC105338374 [Crassostrea gigas]	--	--	--	--	--	--	--	--	--	--	--	--	--	PF03798	TLC domain	--	--	--	--	GO:0016021	integral component of membrane	--	--	-4.6291	1.057e-50	-4.5138	2.0223e-47	-2.2691	9.2846e-06	blast,frame:1 start:376 end:1821
Cluster-16329.113755	254.01	6	12	242.94	75.09	1.81	3.44	63.49	495	--	--	--	--	--	--	--	--	--	--	--	--	--	--	--	--	--	--	--	--	--	--	--	--	--	--	--	--	5.2489	0.0026398	4.4085	0.0037553	0.35021	0.99981	--
Cluster-16329.113883	860	1261	1767	1147	16.75	25.57	32.79	19.61	3631	11084975	XP_022325412.1	4012	0	valine--tRNA ligase-like isoform X2 [Crassostrea virginica]	XM_009050186.1	XM_009050186	473	0	Lottia gigantea hypothetical protein partial mRNA	K01873	VARS, valS	valyl-tRNA synthetase	http://www.genome.jp/dbget-bin/www_bget?ko:K01873	Q04462	3332	0	Valine--tRNA ligase OS=Rattus norvegicus GN=Vars PE=2 SV=2	PF10458//PF08264//PF00714//PF13603//PF00133//PF10414//PF09334	Valyl tRNA synthetase tRNA binding arm//Anticodon-binding domain of tRNA//Interferon gamma//Leucyl-tRNA synthetase, Domain 2//tRNA synthetases class I (I, L, M and V)//Sirohaem synthase dimerisation region//tRNA synthetases class I (M)	GO:0009097//GO:0009099//GO:0007165//GO:0006955//GO:0006438//GO:0055114//GO:0009098//GO:0006418//GO:0006779	isoleucine biosynthetic process//valine biosynthetic process//signal transduction//immune response//valyl-tRNA aminoacylation//oxidation-reduction process//leucine biosynthetic process//tRNA aminoacylation for protein translation//porphyrin-containing compound biosynthetic process	GO:0005524//GO:0005133//GO:0004832//GO:0002161//GO:0004812//GO:0000166	ATP binding//interferon-gamma receptor binding//valine-tRNA ligase activity//aminoacyl-tRNA editing activity//aminoacyl-tRNA ligase activity//nucleotide binding	GO:0005737//GO:0005576	cytoplasm//extracellular region	KOG0432	Valyl-tRNA synthetase	-0.70701	0.46315	-1.0342	0.0026647	-0.12954	0.99981	blast,frame:-3 start:3518 end:327
Cluster-16329.113884	60	430.62	115	85.04	8.11	60.1	14.91	10.12	758	--	--	--	--	--	AY799997.1	AY799997	41	7.02834e-10	Tridacna gigas carbonic anhydrase gene, exons 12, 13 and partial cds	--	--	--	--	--	--	--	--	PF02803	Thiolase, C-terminal domain	GO:0008152	metabolic process	GO:0016747	transferase activity, transferring acyl groDOWNs other than amino-acyl groDOWNs	--	--	--	--	-2.9982	0.00043207	-0.93393	0.99897	-0.21726	0.99981	--
Cluster-16329.113889	149.15	1219.63	321.31	156.26	9.26	78.63	19.06	8.53	1327	--	--	--	--	--	AY799997.1	AY799997	80	2.61977e-31	Tridacna gigas carbonic anhydrase gene, exons 12, 13 and partial cds	--	--	--	--	--	--	--	--	PF02803	Thiolase, C-terminal domain	GO:0008152	metabolic process	GO:0016747	transferase activity, transferring acyl groDOWNs other than amino-acyl groDOWNs	--	--	--	--	-3.1865	2.8299e-13	-1.1025	0.99897	0.21874	0.99981	--
Cluster-16329.113988	60	81	335	92	1.63	2.3	8.7	2.2	2673	11087644	XP_022328382.1	152	4.6e-07	mucin-2-like [Crassostrea virginica]	--	--	--	--	--	--	--	--	--	--	--	--	--	--	--	--	--	--	--	--	--	--	--	-0.58781	0.99885	-2.4765	0.027438	-0.33075	0.99981	blast,frame:1 start:1 end:1344
Cluster-16329.114041	4888	872	5904	3933	231.41	42.91	266.77	163.57	1655	6395547	XP_013404439.1	473	1.7e-44	uncharacterized protein LOC106169515 [Lingula anatina]	--	--	--	--	--	--	--	--	--	--	--	--	--	PF07486	Cell Wall Hydrolase	--	--	GO:0016787	hydrolase activity	--	--	--	--	2.332	4.3422e-41	-0.26778	0.99897	0.59953	0.0093149	blast,frame:1 start:145 end:660|blast,frame:-2 start:1522 end:662
Cluster-16329.114044	315	1237	808.39	502	10.13	41.41	24.8	14.18	2306	10542326	XP_021376916.1	1522	5.5e-166	4-hydroxyphenylpyruvate dioxygenase-like [Mizuhopecten yessoensis]	XM_013558537.1	XM_013558537	178	1.53106e-85	PREDICTED: Lingula anatina 4-hydroxyphenylpyruvate dioxygenase-like (LOC106176239), mRNA	K00457	HPD, hppD	4-hydroxyphenylpyruvate dioxygenase	http://www.genome.jp/dbget-bin/www_bget?ko:K00457	Q5EA20	1309	1e-142	4-hydroxyphenylpyruvate dioxygenase OS=Bos taurus GN=HPD PE=2 SV=3	--	--	--	--	--	--	--	--	KOG0638	4-hydroxyphenylpyruvate dioxygenase	-2.1283	3.388e-08	-1.355	0.02492	-0.38641	0.99981	blast,frame:2 start:2 end:1177
Cluster-16329.114101	147	649	700	181	2.23	10.26	10.12	2.41	4583	10517069	XP_021348893.1	3573	0	NFX1-type zinc finger-containing protein 1-like [Mizuhopecten yessoensis]	--	--	--	--	--	--	--	--	--	Q8R151	2900	0	NFX1-type zinc finger-containing protein 1 OS=Mus musculus GN=Znfx1 PE=2 SV=3	PF02562//PF04851//PF12201//PF00580//PF00004//PF00270	PhoH-like protein//Type III restriction enzyme, res subunit//Bcl2-interacting killer, BH3-domain containing//UvrD/REP helicase N-terminal domain//ATPase family associated with various cellular activities (AAA)//DEAD/DEAH box helicase	GO:0006915	apoptotic process	GO:0003677//GO:0005524//GO:0016787//GO:0003676	DNA binding//ATP binding//hydrolase activity//nucleic acid binding	--	--	KOG1802	RNA helicase nonsense mRNA reducing factor (pNORF1)	-2.2972	0.00014502	-2.2469	0.00018629	-0.014253	0.99981	blast,frame:-2 start:4582 end:197
Cluster-16329.114187	242.03	1162.16	390.75	414.22	2.56	12.8	3.93	3.84	6460	5351990	XP_011443598.1	628	7.1e-62	PREDICTED: von Willebrand factor D and EGF domain-containing protein [Crassostrea gigas]	--	--	--	--	--	--	--	--	--	--	--	--	--	PF08491	Squalene epoxidase	GO:0055114//GO:0016114//GO:0006694	oxidation-reduction process//terpenoid biosynthetic process//steroid biosynthetic process	GO:0004506//GO:0050660	squalene monooxygenase activity//flavin adenine dinucleotide binding	GO:0016021	integral component of membrane	--	--	-2.4184	3.8481e-09	-0.68639	0.99897	-0.48929	0.99981	blast,frame:-3 start:6458 end:1527
Cluster-16329.114284	0	192	0	0	0	9.76	0	0	1610	10494843	OWF45682.1	150	4.7e-07	Ice nucleation protein InaA [Mizuhopecten yessoensis]	--	--	--	--	--	--	--	--	--	--	--	--	--	--	--	--	--	--	--	--	--	--	--	-4.7572	0.019254	NA	NA	NA	NA	estscan,start:985 end:797; minus strand
Cluster-16329.114380	689.54	712.99	2465	1656	82.45	88.15	282.5	174.29	821	--	--	--	--	--	AY799997.1	AY799997	61	5.82e-21	Tridacna gigas carbonic anhydrase gene, exons 12, 13 and partial cds	--	--	--	--	--	--	--	--	--	--	--	--	--	--	--	--	--	--	-0.20309	0.99885	-1.8332	1.03e-12	-0.97808	0.0038192	--
Cluster-16329.114477	303	499.01	761.39	759.4	21.87	37.37	52.52	48.18	1180	--	--	--	--	--	--	--	--	--	--	--	--	--	--	--	--	--	--	--	--	--	--	--	--	--	--	--	--	-0.8746	0.99885	-1.3246	0.042544	-1.0396	0.2292	--
Cluster-16329.114480	17	14.01	4	261	9.31	7.71	2.15	126.99	392	--	--	--	--	--	--	--	--	--	--	--	--	--	--	--	--	--	--	--	--	--	--	--	--	--	--	--	--	0.12423	0.99885	2.0921	0.99897	-3.6545	0.028863	--
Cluster-16329.114639	576.35	271	216	143.84	51.63	25.16	18.51	11.33	1004	4845047	XP_009065699.1	455	1.3e-42	hypothetical protein LOTGIDRAFT_151079 [Lottia gigantea]	--	--	--	--	--	K12959	CAV3	caveolin 3	http://www.genome.jp/dbget-bin/www_bget?ko:K12959	Q9YGM8	268	2.2e-22	Caveolin-1 OS=Takifugu rubripes GN=cav1 PE=3 SV=1	PF01146	Caveolin	GO:0070836	caveola assembly	--	--	--	--	--	--	0.9338	0.39064	1.4206	0.037042	2.2884	0.0013617	blast,frame:-1 start:917 end:519
Cluster-16329.114957	538.31	218	125	894.66	497.74	198.81	115.29	736.2	340	--	--	--	--	--	--	--	--	--	--	--	--	--	--	--	--	--	--	--	--	--	--	--	--	--	--	--	--	1.1493	0.18267	2.1112	0.0015236	-0.44698	0.99981	--
Cluster-16329.115011	1344.44	1637.91	2383.69	1529.58	27.91	35.41	47.15	27.87	3423	10516432	XP_021348184.1	1522	8.1e-166	rap guanine nucleotide exchange factor 6-like isoform X9 [Mizuhopecten yessoensis]	--	--	--	--	--	K08018	RAPGEF2, PDZGEF1	Rap guanine nucleotide exchange factor 2	http://www.genome.jp/dbget-bin/www_bget?ko:K08018	F1PBJ0	939	1.2e-99	Rap guanine nucleotide exchange factor 2 OS=Canis familiaris GN=RAPGEF2 PE=1 SV=2	PF10384//PF00617	Centromere protein Scm3//RasGEF domain	GO:0007264//GO:0043087	small GTPase mediated signal transduction//regulation of GTPase activity	GO:0005085//GO:0042393	guanyl-nucleotide exchange factor activity//histone binding	GO:0005634	nucleus	KOG3542	cAMP-regulated guanine nucleotide exchange factor	-0.4397	0.99885	-0.82152	0.0069158	0.099791	0.99981	blast,frame:2 start:779 end:2320
Cluster-16329.115098	562	163	334.86	421	76.74	22.99	43.87	50.62	753	--	--	--	--	--	--	--	--	--	--	--	--	--	--	--	--	--	--	--	--	--	--	--	--	--	--	--	--	1.6309	0.012924	0.75169	0.88703	0.70267	0.99981	--
Cluster-16329.115130	394	262	752	1207.61	104.25	70.95	192.33	282.3	521	--	--	--	--	--	--	--	--	--	--	--	--	--	--	--	--	--	--	--	--	--	--	--	--	--	--	--	--	0.43378	0.99885	-0.92786	0.45192	-1.33	0.0011674	--
Cluster-16329.115147	211	667	604	239	16.27	53.34	44.53	16.2	1122	--	--	--	--	--	AY799997.1	AY799997	35	2.28345e-06	Tridacna gigas carbonic anhydrase gene, exons 12, 13 and partial cds	--	--	--	--	--	--	--	--	--	--	--	--	--	--	--	--	--	--	-1.8153	0.0027	-1.5126	0.046695	0.10615	0.99981	--
Cluster-16329.115169	953.87	55	92	976	51.76	3.1	4.77	46.53	1479	10068191	XP_019922998.1	1148	8.1e-123	PREDICTED: prostaglandin reductase-3 [Crassostrea gigas]	--	--	--	--	--	K07119	K07119	uncharacterized protein	http://www.genome.jp/dbget-bin/www_bget?ko:K07119	Q8BGC4	944	1.4e-100	Zinc-binding alcohol dehydrogenase domain-containing protein 2 OS=Mus musculus GN=Zadh2 PE=1 SV=1	PF08240//PF00107//PF01736	Alcohol dehydrogenase GroES-like domain//Zinc-binding dehydrogenase//Polyomavirus agnoprotein	GO:0055114	oxidation-reduction process	GO:0003677	DNA binding	--	--	KOG1197	Predicted quinone oxidoreductase	3.9614	3.2215e-12	3.3788	6.547e-11	0.25283	0.99981	blast,frame:3 start:90 end:1139
Cluster-16329.115191	2129	3026	4790	3007	61.8	91.42	132.57	76.64	2526	11073933	XP_022313178.1	830	1e-85	ATP-binding cassette sub-family A member 5-like isoform X1 [Crassostrea virginica]	--	--	--	--	--	--	--	--	--	Q8K448	409	2.5e-38	ATP-binding cassette sub-family A member 5 OS=Mus musculus GN=Abca5 PE=1 SV=2	PF01061	ABC-2 type transporter	--	--	--	--	GO:0016020	membrane	KOG0059	Lipid exporter ABCA1 and related proteins, ABC sDOWNerfamily	-0.66208	0.023693	-1.1652	5.1366e-12	-0.21223	0.99981	estscan,start:605 end:2155
Cluster-16329.115257	329	1778	1631.34	1159	14.03	78.84	66.38	43.41	1807	5465036	XP_011667933.1	280	4.5e-22	PREDICTED: uncharacterized protein LOC574840 [Strongylocentrotus purpuratus]	--	--	--	--	--	K08803	DAPK	death-associated protein kinase	http://www.genome.jp/dbget-bin/www_bget?ko:K08803	P53355	262	2e-21	Death-associated protein kinase 1 OS=Homo sapiens GN=DAPK1 PE=1 SV=6	PF13606//PF00023//PF07989	Ankyrin repeat//Ankyrin repeat//Centrosomin N-terminal motif 1	--	--	GO:0005515	protein binding	GO:0005815	microtubule organizing center	--	--	-2.5889	1.3002e-15	-2.3052	2.0414e-11	-1.5308	0.00022899	blast,frame:-1 start:1444 end:2
Cluster-16329.115351	184.16	108.5	151	2599.07	8.12	4.97	6.35	100.65	1757	9818783	CRK91060.1	2112	1.6e-234	CLUMA_CG004748, isoform A [Clunio marinus]	NM_001305373.1	AB196533	624	0	Crassostrea gigas tubulin alpha chain, testis-specific (LOC105329640), mRNA >dbj|AB196533.1| Crassostrea gigas mRNA for alpha-tubulin, complete cds	K07374	TUBA	tubulin alpha	http://www.genome.jp/dbget-bin/www_bget?ko:K07374	Q94570	1940	5.2e-216	Tubulin alpha-2 chain OS=Homarus americanus PE=2 SV=1	PF00091	Tubulin/FtsZ family, GTPase domain	--	--	GO:0003924	GTPase activity	--	--	KOG1376	Alpha tubulin	0.60842	0.99885	0.29108	0.99897	-3.533	6.48e-28	estscan,start:1757 end:446; minus strand
Cluster-16329.115356	5304	6321.76	8124.87	7592	352.1	435.58	515.35	442.96	1259	--	--	--	--	--	--	--	--	--	--	--	--	--	--	--	--	--	--	--	--	--	--	--	--	--	--	--	--	-0.40809	0.1379	-0.61059	8.51e-06	-0.23148	0.15225	--
Cluster-16329.115365	250.98	629.76	371.42	163.61	41.14	106.4	58.5	23.63	673	--	--	--	--	--	AY799997.1	AY799997	96	1.65304e-40	Tridacna gigas carbonic anhydrase gene, exons 12, 13 and partial cds	--	--	--	--	--	--	--	--	PF14987	NADH dehydrogenase 1 alpha subcomplex subunit 3	--	--	--	--	GO:0005743//GO:0005747	mitochondrial inner membrane//mitochondrial respiratory chain complex I	--	--	-1.4821	0.034474	-0.56081	0.99897	0.90323	0.99981	--
Cluster-16329.115373	1934.97	3410	2731	1026	125.77	230.07	169.59	58.61	1280	--	--	--	--	--	--	--	--	--	--	--	--	--	--	--	--	--	--	--	--	--	--	--	--	--	--	--	--	-0.97231	3.621e-06	-0.49245	0.41623	1.2012	0.00012959	--
Cluster-16329.115410	64.96	520	419	137	10.14	83.71	62.82	18.84	693	--	--	--	--	--	--	--	--	--	--	--	--	--	--	--	--	--	--	--	--	--	--	--	--	--	--	--	--	-3.1557	2.6548e-05	-2.6847	0.0031404	-0.79063	0.99981	estscan,start:176 end:284
Cluster-16329.115423	742.99	284.76	314	1134.08	70.12	27.84	28.36	94.14	967	--	--	--	--	--	--	--	--	--	--	--	--	--	--	--	--	--	--	--	--	--	--	--	--	--	--	--	--	1.2287	0.026092	1.2473	0.025578	-0.32419	0.99981	--
Cluster-16329.115467	636.05	549	1296.2	960	52.06	46.59	101.46	69.09	1073	5351086	XP_011442181.1	473	1.1e-44	PREDICTED: putative succinate dehydrogenase [ubiquinone] cytochrome b small subunit, mitochondrial [Crassostrea gigas]	--	--	--	--	--	K00237	SDHD, SDH4	succinate dehydrogenase (ubiquinone) membrane anchor subunit	http://www.genome.jp/dbget-bin/www_bget?ko:K00237	Q68FN7	239	5.5e-19	Succinate dehydrogenase [ubiquinone] cytochrome b small subunit B, mitochondrial OS=Danio rerio GN=sdhdb PE=2 SV=1	--	--	--	--	--	--	--	--	KOG4097	Succinate dehydrogenase membrane anchor subunit and related proteins	0.057487	0.99885	-1.0224	0.026365	-0.30797	0.99981	blast,frame:3 start:3 end:416
Cluster-16329.115539	240	634	902	596	10.18	27.97	36.51	22.21	1815	10463551	ARV86002.1	200	8.5e-13	bactericidal..permeability-increasing protein 1 [Hyriopsis cumingii]	--	--	--	--	--	--	--	--	--	Q2TBI0	154	6.7e-09	Lipopolysaccharide-binding protein OS=Bos taurus GN=LBP PE=2 SV=1	PF11057//PF01273	Cortexin of kidney//LBP / BPI / CETP family, N-terminal domain	--	--	GO:0008289	lipid binding	GO:0031224	intrinsic component of membrane	--	--	-1.5563	0.021219	-1.9054	0.00013041	-1.0264	0.55673	blast,frame:-1 start:1653 end:1
Cluster-16329.115555	72.91	51	361	127.89	10.96	7.91	52.12	16.94	709	6137698	XP_013062221.1	191	3.6e-12	PREDICTED: 10 kDa heat shock protein, mitochondrial-like [Biomphalaria glabrata]	AY799997.1	AY799997	76	2.29e-29	Tridacna gigas carbonic anhydrase gene, exons 12, 13 and partial cds	K04078	groES, HSPE1	chaperonin GroES	http://www.genome.jp/dbget-bin/www_bget?ko:K04078	P61604	202	7.1e-15	10 kDa heat shock protein, mitochondrial OS=Homo sapiens GN=HSPE1 PE=1 SV=2	PF05739//PF00166	SNARE domain//Chaperonin 10 Kd subunit	GO:0006457	protein folding	GO:0005515	protein binding	GO:0005737	cytoplasm	KOG1641	Mitochondrial chaperonin	0.36077	0.99885	-2.3031	0.029844	-0.52479	0.99981	blast,frame:3 start:3 end:131
Cluster-16329.115644	578.98	240.18	255	144	8.27	3.58	3.47	1.81	4848	10526559	XP_021359427.1	162	5.8e-08	carbohydrate-responsive element-binding protein-like [Mizuhopecten yessoensis]	--	--	--	--	--	--	--	--	--	--	--	--	--	PF07415//PF00010	Gammaherpesvirus latent membrane protein (LMP2) protein//Helix-loop-helix DNA-binding domain	GO:0019042	viral latency	GO:0046983	protein dimerization activity	GO:0033644	host cell membrane	--	--	1.1146	0.1641	1.1877	0.1228	2.2934	0.00127	blast,frame:-3 start:4786 end:4322
Cluster-16329.115687	363	82	63	117	31.87	7.46	5.29	9.03	1019	--	--	--	--	--	--	--	--	--	--	--	--	--	--	--	--	--	--	--	--	--	--	--	--	--	--	--	--	1.9914	0.038557	2.5312	0.0069067	1.9194	0.15346	estscan,start:922 end:1019
Cluster-16329.115717	221	346	1115	375	5.05	8.24	24.3	7.53	3133	11083112	XP_022323365.1	1695	6.4e-186	sodium- and chloride-dependent glycine transporter 1-like [Crassostrea virginica]	--	--	--	--	--	K05038	SLC6A5S	solute carrier family 6 (neurotransmitter transporter, amino acid) member 5/7/9/14	http://www.genome.jp/dbget-bin/www_bget?ko:K05038	Q28039	1216	8.3e-132	Sodium- and chloride-dependent glycine transporter 1 OS=Bos taurus GN=SLC6A9 PE=2 SV=1	PF00209//PF04726	Sodium:neurotransmitter symporter family//Microvirus J protein	GO:0006812//GO:0006836	cation transport//neurotransmitter transport	GO:0005328//GO:0003677	neurotransmitter:sodium symporter activity//DNA binding	GO:0016021	integral component of membrane	--	--	-0.80157	0.99885	-2.3303	9.85e-08	-0.47692	0.99981	blast,frame:2 start:2 end:1945
Cluster-16329.115729	1568	1765	2530	1778	56.02	65.59	86.2	55.78	2104	11111215	XP_022294447.1	1989	3.5e-220	T-complex protein 1 subunit theta-like [Crassostrea virginica]	XM_017489492.1	XM_017489492	42	5.58e-10	PREDICTED: Ictalurus punctatus chaperonin containing TCP1 subunit 8 (cct8), transcript variant X2, mRNA	K09500	CCT8	T-complex protein 1 subunit theta	http://www.genome.jp/dbget-bin/www_bget?ko:K09500	Q6EE31	1723	9e-191	T-complex protein 1 subunit theta OS=Gallus gallus GN=CCT8 PE=1 SV=3	PF00118//PF06506	TCP-1/cpn60 chaperonin family//Propionate catabolism activator	GO:0000160	phosphorelay signal transduction system	GO:0005524//GO:0003677//GO:0000156	ATP binding//DNA binding//phosphorelay response regulator activity	--	--	KOG0362	Chaperonin complex component, TCP-1 theta subunit (CCT8)	-0.32559	0.99885	-0.68554	0.041721	0.10459	0.99981	blast,frame:3 start:306 end:1898
Cluster-16329.115745	280.79	668.2	1021	875.03	6.28	15.57	21.77	17.18	3196	10526216	XP_021359048.1	1864	1.7e-205	solute carrier family 23 member 1-like [Mizuhopecten yessoensis]	AY799997.1	AY799997	76	1.07187e-28	Tridacna gigas carbonic anhydrase gene, exons 12, 13 and partial cds	K14611	SLC23A1_2, SVCT1_2	solute carrier family 23 (nucleobase transporter), member 1/2	http://www.genome.jp/dbget-bin/www_bget?ko:K14611	B0JZG0	1442	5.3e-158	Solute carrier family 23 member 2 OS=Xenopus tropicalis GN=slc23a2 PE=2 SV=1	PF00860	Permease family	GO:0055085//GO:0006810	transmembrane transport//transport	GO:0005215	transporter activity	GO:0016020	membrane	KOG1292	Xanthine/uracil transporters	-1.4056	0.039965	-1.8577	4.5337e-05	-1.3539	0.014201	blast,frame:-3 start:3008 end:1164
Cluster-16329.115834	427	896	176	408	58.31	126.35	23.06	49.06	753	11892619	AVF19943.1	732	7.2e-75	alpha-tubulin [Crassostrea brasiliana]	KR336535.1	KR336535	196	4.7843e-96	Cerebratulus lacteus alpha tubulin mRNA, complete cds	K07374	TUBA	tubulin alpha	http://www.genome.jp/dbget-bin/www_bget?ko:K07374	P02553	723	2.9e-75	Tubulin alpha chain (Fragment) OS=Lytechinus pictus PE=3 SV=1	PF09166	Biliverdin reductase, catalytic	GO:0055114//GO:0042167//GO:0015994	oxidation-reduction process//heme catabolic process//chlorophyll metabolic process	GO:0004074//GO:0008270	biliverdin reductase activity//zinc ion binding	--	--	KOG1376	Alpha tubulin	-1.2241	0.029068	1.2833	0.2456	0.35159	0.99981	estscan,start:753 end:320; minus strand
Cluster-16329.11585	16	18	255.55	9	7.86	8.92	122.95	3.93	406	--	--	--	--	--	--	--	--	--	--	--	--	--	--	--	--	--	--	--	--	--	--	--	--	--	--	--	--	-0.32477	0.99885	-3.9928	0.0088492	1.116	0.99981	estscan,start:1 end:70
Cluster-16329.116029	202	1113	878	3286	23.94	136.37	99.7	342.69	826	--	--	--	--	--	AY799997.1	AY799997	65	3.50197e-23	Tridacna gigas carbonic anhydrase gene, exons 12, 13 and partial cds	--	--	--	--	--	--	--	--	--	--	--	--	--	--	--	--	--	--	-2.6169	1.1778e-09	-2.1152	3.1373e-05	-3.738	5.3089e-37	--
Cluster-16329.116087	33.06	50.05	360	345.97	0.99	1.56	10.3	9.12	2452	11880561	XP_023940444.1	362	1.9e-31	plexin A3 [Bicyclus anynana]	--	--	--	--	--	--	--	--	--	Q6BEA0	332	2.1e-29	Plexin-A4 OS=Danio rerio GN=plxna4 PE=2 SV=1	PF00352//PF01833//PF01403//PF01437	Transcription factor TFIID (or TATA-binding protein, TBP)//IPT/TIG domain//Sema domain//Plexin repeat	GO:0006352	DNA-templated transcription, initiation	GO:0003677//GO:0005515	DNA binding//protein binding	GO:0016020	membrane	--	--	-0.75313	0.99885	-3.4402	0.0014033	-3.1016	0.010158	blast,frame:1 start:202 end:2451
Cluster-16329.116113	370.16	109	66	219	19.76	6.04	3.36	10.27	1499	--	--	--	--	--	AY799997.1	AY799997	66	1.8e-23	Tridacna gigas carbonic anhydrase gene, exons 12, 13 and partial cds	--	--	--	--	--	--	--	--	--	--	--	--	--	--	--	--	--	--	1.609	0.12725	2.4923	0.0067787	1.0431	0.99981	--
Cluster-16329.116202	786.94	2008	1848	1044	32.87	87.22	73.66	38.31	1839	--	--	--	--	--	--	--	--	--	--	--	--	--	--	--	--	--	--	--	--	--	--	--	--	--	--	--	--	-1.5063	6.0795e-08	-1.227	8.9818e-05	-0.12188	0.99981	--
Cluster-16329.116225	957	1407	979	448.68	102.95	156.63	100.87	42.47	882	--	--	--	--	--	--	--	--	--	--	--	--	--	--	P10658	128	3.4e-06	Phosphoserine aminotransferase OS=Oryctolagus cuniculus GN=PSAT1 PE=2 SV=1	--	--	--	--	--	--	--	--	--	--	-0.71088	0.33304	-0.028117	0.99897	1.3788	0.011458	blast,frame:-2 start:746 end:582
Cluster-16329.116392	332.65	612.26	2358.49	1356.43	285.96	520.45	2017.54	1037.75	346	--	--	--	--	--	--	--	--	--	--	--	--	--	--	--	--	--	--	--	--	--	--	--	--	--	--	--	--	-1.035	0.43937	-2.8211	2e-21	-1.7418	2.61e-06	--
Cluster-16329.116395	73	235	524	81	11.79	39.12	81.3	11.53	679	--	--	--	--	--	--	--	--	--	--	--	--	--	--	--	--	--	--	--	--	--	--	--	--	--	--	--	--	-1.8415	0.43842	-2.8389	0.0002194	0.1359	0.99981	--
Cluster-16329.116624	1208.23	810.05	532.37	1225.14	129.55	89.88	54.67	115.58	884	11071819	XP_022292088.1	984	5.1e-104	LOW QUALITY PROTEIN: isocitrate dehydrogenase [NADP], mitochondrial-like [Crassostrea virginica]	XM_002673287.1	XM_002673287	122	7.74e-55	Naegleria gruberi isocitrate dehydrogenase NADP-dependent, mRNA	K00031	IDH1, IDH2, icd	isocitrate dehydrogenase	http://www.genome.jp/dbget-bin/www_bget?ko:K00031	P33198	877	4.8e-93	Isocitrate dehydrogenase [NADP], mitochondrial (Fragment) OS=Sus scrofa GN=IDH2 PE=1 SV=1	PF00180	Isocitrate/isopropylmalate dehydrogenase	GO:0055114	oxidation-reduction process	GO:0016616	oxidoreductase activity, acting on the CH-OH groDOWN of donors, NAD or NADP as acceptor	--	--	KOG1526	NADP-dependent isocitrate dehydrogenase	0.42196	0.99885	1.1871	0.0012233	0.26587	0.99981	blast,frame:-1 start:884 end:231
Cluster-16329.116759	578.91	81.99	338.89	517	15.33	2.26	8.56	12.02	2742	10505206	OWF56045.1	850	5.4e-88	Neuroligin-1 [Mizuhopecten yessoensis]	--	--	--	--	--	--	--	--	--	Q8BYM5	665	5.7e-68	Neuroligin-3 OS=Mus musculus GN=Nlgn3 PE=1 SV=2	PF07859	alpha/beta hydrolase fold	GO:0008152	metabolic process	GO:0016787	hydrolase activity	--	--	--	--	2.665	4.2925e-05	0.7772	0.76955	0.4491	0.99981	blast,frame:2 start:74 end:2083
Cluster-16329.116794	95.01	418	188	159	8.99	40.98	17.03	13.24	965	--	--	--	--	--	--	--	--	--	--	--	--	--	--	--	--	--	--	--	--	--	--	--	--	--	--	--	--	-2.2922	0.0081088	-0.97991	0.99897	-0.45695	0.99981	--
Cluster-16329.116870	174.36	5.64	3	0	12.12	0.41	0.2	0	1215	--	--	--	--	--	--	--	--	--	--	--	--	--	--	--	--	--	--	PF13404//PF03324	AsnC-type helix-turn-helix domain//Herpesvirus DNA helicase/primase complex associated protein	GO:0006355//GO:0019079	regulation of transcription, DNA-templated//viral genome replication	GO:0043565	sequence-specific DNA binding	--	--	--	--	4.7954	0.03872	5.8656	0.031297	4.559	0.077765	--
Cluster-16329.116886	2540	3484	4279	2958	60.31	86.13	96.84	61.66	3027	10509865	XP_021370540.1	1972	4.7e-218	IQ motif and SEC7 domain-containing protein 2-like isoform X8 [Mizuhopecten yessoensis]	--	--	--	--	--	K12495	IQSEC	IQ motif and SEC7 domain-containing protein	http://www.genome.jp/dbget-bin/www_bget?ko:K12495	Q8R0S2	697	1.2e-71	IQ motif and SEC7 domain-containing protein 1 OS=Mus musculus GN=Iqsec1 PE=1 SV=2	PF01369//PF00612	Sec7 domain//IQ calmodulin-binding motif	GO:0043087//GO:0032012	regulation of GTPase activity//regulation of ARF protein signal transduction	GO:0005515//GO:0005086	protein binding//ARF guanyl-nucleotide exchange factor activity	--	--	KOG0931	Predicted guanine nucleotide exchange factor, contains Sec7 domain	-0.61076	0.028232	-0.74777	0.00017956	0.066127	0.99981	blast,frame:-2 start:2297 end:3
Cluster-16329.117011	391	643	1086	642	23.41	39.98	62.11	33.78	1366	--	--	--	--	--	--	--	--	--	--	--	--	--	--	--	--	--	--	PF01635	Coronavirus M matrix/glycoprotein	GO:0019058	viral life cycle	--	--	--	--	--	--	-0.8725	0.80448	-1.4691	0.0010551	-0.42948	0.99981	estscan,start:353 end:1075
Cluster-16329.117030	2072	1614.01	1336	2398	80.53	65.24	49.54	81.86	1956	3503594	AGM14598.1	1977	8e-219	selenium binding protein [Sinonovacula constricta]	AY799997.1	AY799997	56	8.55e-18	Tridacna gigas carbonic anhydrase gene, exons 12, 13 and partial cds	K17285	SELENBP1	selenium-binding protein 1	http://www.genome.jp/dbget-bin/www_bget?ko:K17285	Q52KZ7	1751	4.8e-194	Selenium-binding protein 1-A OS=Xenopus laevis GN=selenbp1-a PE=2 SV=1	PF05694//PF14987	56kDa selenium binding protein (SBP56)//NADH dehydrogenase 1 alpha subcomplex subunit 3	--	--	GO:0008430	selenium binding	GO:0005743//GO:0005747	mitochondrial inner membrane//mitochondrial respiratory chain complex I	KOG0918	Selenium-binding protein	0.20553	0.99885	0.63778	0.027039	0.075113	0.99981	blast,frame:-2 start:1640 end:159
Cluster-16329.117128	200	879	446	258	16.9	76.98	36.04	19.17	1048	--	--	--	--	--	AY799997.1	AY799997	71	2.06863e-26	Tridacna gigas carbonic anhydrase gene, exons 12, 13 and partial cds	--	--	--	--	--	--	--	--	--	--	--	--	--	--	--	--	--	--	-2.2907	2.617e-06	-1.1524	0.61891	-0.08145	0.99981	estscan,start:1 end:220
Cluster-16329.117178	729.53	439.58	186	1174.28	454.6	273.95	114.19	650.56	377	--	--	--	--	--	--	--	--	--	--	--	--	--	--	--	--	--	--	--	--	--	--	--	--	--	--	--	--	0.57599	0.99885	1.9763	0.00016974	-0.40082	0.99981	--
Cluster-16329.117215	943.13	1139.55	704.99	243	54.24	68.06	38.72	12.28	1411	--	--	--	--	--	AY799997.1	AY799997	54	7.92e-17	Tridacna gigas carbonic anhydrase gene, exons 12, 13 and partial cds	--	--	--	--	--	--	--	--	--	--	--	--	--	--	--	--	--	--	-0.42778	0.99885	0.42453	0.99897	2.2424	4.2e-06	--
Cluster-16329.117221	3	205	16	22	0.4	28.5	2.07	2.61	760	--	--	--	--	--	AY799997.1	AY799997	53	1.50414e-16	Tridacna gigas carbonic anhydrase gene, exons 12, 13 and partial cds	--	--	--	--	--	--	--	--	--	--	--	--	--	--	--	--	--	--	-6.2494	0.0097154	-2.4104	0.99897	-2.5885	0.99981	--
Cluster-16329.117222	37	270	40.03	65.51	2.92	22.09	3.02	4.54	1103	--	--	--	--	--	AY799996.1	AY799996	45	6.19391e-12	Tridacna gigas carbonic anhydrase gene, exon 11 and partial cds	--	--	--	--	--	--	--	--	--	--	--	--	--	--	--	--	--	--	-3.0222	0.01792	-0.10888	0.99897	-0.53827	0.99981	estscan,start:148 end:1; minus strand
Cluster-16329.117280	3064.12	3076.46	5232.09	4535.81	46.83	48.98	76.18	60.84	4551	10079082	XP_019920188.1	3444	0	PREDICTED: uncharacterized protein LOC105321680 isoform X7 [Crassostrea gigas]	AY799997.1	AY799997	43	3.39e-10	Tridacna gigas carbonic anhydrase gene, exons 12, 13 and partial cds	K10369	SVIL	sDOWNervillin	http://www.genome.jp/dbget-bin/www_bget?ko:K10369	O46385	2221	3.5e-248	SDOWNervillin OS=Bos taurus GN=SVIL PE=1 SV=2	PF02209//PF03454	Villin headpiece domain//MoeA C-terminal region (domain IV)	GO:0007010//GO:0032324	cytoskeleton organization//molybdopterin cofactor biosynthetic process	GO:0003779	actin binding	--	--	KOG0445	Actin regulatory protein sDOWNervillin (gelsolin/villin family)	-0.16065	0.99885	-0.76724	7.2e-06	-0.27997	0.40056	blast,frame:3 start:303 end:3905
Cluster-16329.117296	38.96	677.02	160.91	49	2.54	45.91	10.04	2.81	1275	--	--	--	--	--	--	--	--	--	--	--	--	--	--	--	--	--	--	--	--	--	--	--	--	--	--	--	--	-4.274	4.716e-09	-2.0415	0.79733	-0.044867	0.99981	--
Cluster-16329.117318	423	226	130	407	10.07	5.6	2.95	8.5	3021	10505512	OWF56351.1	162	3.6e-08	Coagulation factor V [Mizuhopecten yessoensis]	--	--	--	--	--	--	--	--	--	--	--	--	--	--	--	--	--	--	--	--	--	--	--	0.74949	0.99885	1.7068	0.049516	0.34155	0.99981	--
Cluster-16329.117320	3876	1539	1012	3006	194.94	80.43	48.58	132.82	1574	10260260	XP_020611613.1	174	7.6e-10	sushi, von Willebrand factor type A, EGF and pentraxin domain-containing protein 1-like, partial [Orbicella faveolata]	--	--	--	--	--	--	--	--	--	P05160	151	1.3e-08	Coagulation factor XIII B chain OS=Homo sapiens GN=F13B PE=1 SV=3	--	--	--	--	--	--	--	--	--	--	1.1777	7.4966e-13	1.942	1.3125e-25	0.65264	0.013299	blast,frame:3 start:156 end:1574
Cluster-16329.117325	1442.31	805.31	441.92	1260.77	218.37	125.78	64.25	168.15	706	--	--	--	--	--	--	--	--	--	--	--	--	--	--	--	--	--	--	--	--	--	--	--	--	--	--	--	--	0.68592	0.076338	1.7112	1.14e-07	0.48	0.99981	estscan,start:1 end:706
Cluster-16329.117391	75.82	20.03	35	617.58	9.32	2.55	4.13	66.84	806	--	--	--	--	--	--	--	--	--	--	--	--	--	--	--	--	--	--	--	--	--	--	--	--	--	--	--	--	1.7656	0.99885	1.1199	0.99897	-2.7401	0.00011033	--
Cluster-16329.117445	165	404	569.91	199	59.8	148.83	200.78	63.86	454	6410754	XP_013380570.1	298	9.1e-25	uncharacterized protein LOC106151734 [Lingula anatina]	--	--	--	--	--	--	--	--	--	--	--	--	--	PF04048//PF06273//PF06008//PF04111//PF00523//PF04632//PF02601//PF07926//PF08651	Sec8 exocyst complex component specific domain//Plant specific eukaryotic initiation factor 4B//Laminin Domain I//Autophagy protein Apg6//Fusion glycoprotein F0//Fusaric acid resistance protein family//Exonuclease VII, large subunit//TPR/MLP1/MLP2-like protein//DASH complex subunit Duo1	GO:0007165//GO:0045995//GO:0006810//GO:0007067//GO:0006948//GO:0006446//GO:0015031//GO:0006904//GO:0006606//GO:0030334//GO:0006308//GO:0006914//GO:0030155	signal transduction//regulation of embryonic development//transport//mitotic nuclear division//induction by virus of host cell-cell fusion//regulation of translational initiation//protein transport//vesicle docking involved in exocytosis//protein import into nucleus//regulation of cell migration//DNA catabolic process//autophagy//regulation of cell adhesion	GO:0003743//GO:0005102//GO:0008855	translation initiation factor activity//receptor binding//exodeoxyribonuclease VII activity	GO:0072686//GO:0009318//GO:0005840//GO:0005886//GO:0042729//GO:0000145	mitotic spindle//exodeoxyribonuclease VII complex//ribosome//plasma membrane//DASH complex//exocyst	--	--	-1.4467	0.26968	-1.7836	0.01568	0.015618	0.99981	blast,frame:1 start:1 end:453
Cluster-16329.117482	93	539	175	122	1.5	9.08	2.69	1.73	4318	5348316	XP_011437744.1	240	4.6e-17	PREDICTED: uncharacterized protein LOC105335526 isoform X2 [Crassostrea gigas]	KJ765715.1	KJ765715	48	5.336e-13	Hippopus hippopus clone Hiphip_13326 microsatellite sequence	--	--	--	--	--	--	--	--	PF00041	Fibronectin type III domain	--	--	GO:0005515	protein binding	--	--	--	--	-2.6898	0.00013511	-0.90738	0.99897	-0.10566	0.99981	blast,frame:3 start:615 end:4043
Cluster-16329.117544	27.92	73.97	624.6	951.16	7.51	20.35	162.41	226.02	517	--	--	--	--	--	--	--	--	--	--	--	--	--	--	--	--	--	--	--	--	--	--	--	--	--	--	--	--	-1.5605	0.99885	-4.4789	7.98e-08	-4.8044	1.96e-11	estscan,start:1 end:517
Cluster-16329.117617	38	317	212	35	1.33	11.57	7.1	1.08	2137	--	--	--	--	--	--	--	--	--	--	--	--	--	--	--	--	--	--	PF00595	PDZ domain (Also known as DHR or GLGF)	--	--	GO:0005515	protein binding	--	--	--	--	-3.2153	0.003672	-2.4753	0.21369	0.40457	0.99981	estscan,start:2042 end:905; minus strand
Cluster-16329.117743	1942	3147	3025	1633	50.02	84.38	74.27	36.93	2812	10528675	XP_021361768.1	355	1.4e-30	neuromedin-U receptor 1-like [Mizuhopecten yessoensis]	--	--	--	--	--	--	--	--	--	O55040	146	8.8e-08	Neuromedin-U receptor 1 OS=Mus musculus GN=Nmur1 PE=2 SV=1	PF06305//PF00001	Protein of unknown function (DUF1049)//7 transmembrane receptor (rhodopsin family)	GO:0007186	G-protein coDOWNled receptor signaling pathway	GO:0004930	G-protein coDOWNled receptor activity	GO:0016021//GO:0005887	integral component of membrane//integral component of plasma membrane	--	--	-0.85128	0.00027132	-0.63472	0.036542	0.53594	0.99981	blast,frame:3 start:1131 end:2618
Cluster-16329.117760	686	756	220	403.96	63.19	72.14	19.39	32.73	984	5346936	XP_011435494.1	315	2.1e-26	PREDICTED: LIM domain-containing protein WLIM2b [Crassostrea gigas]	--	--	--	--	--	K09377	CSRP	cysteine and glycine-rich protein	http://www.genome.jp/dbget-bin/www_bget?ko:K09377	P29675	175	1.3e-11	Pollen-specific protein SF3 OS=Helianthus annuus GN=SF3 PE=2 SV=1	PF00130//PF00412	Phorbol esters/diacylglycerol binding domain (C1 domain)//LIM domain	GO:0035556	intracellular signal transduction	GO:0008270	zinc ion binding	--	--	--	--	-0.29502	0.99885	1.6454	0.0029723	1.0499	0.55579	blast,frame:-1 start:933 end:646
Cluster-16329.117773	1252.99	544	785	885.76	16.42	7.43	9.8	10.19	5263	11066278	XP_022311426.1	450	2.5e-41	receptor-type tyrosine-protein phosphatase delta-like isoform X1 [Crassostrea virginica]	--	--	--	--	--	--	--	--	--	P97603	409	5.3e-38	Neogenin (Fragment) OS=Rattus norvegicus GN=Neo1 PE=2 SV=1	PF00041//PF16656//PF13895//PF02728	Fibronectin type III domain//Purple acid Phosphatase, N-terminal domain//Immunoglobulin domain//Copper amine oxidase, N3 domain	GO:0009308//GO:0019497//GO:0055114//GO:0006771	amine metabolic process//hexachlorocyclohexane metabolic process//oxidation-reduction process//riboflavin metabolic process	GO:0005515//GO:0008131//GO:0005507//GO:0046872//GO:0003993//GO:0048038	protein binding//primary amine oxidase activity//copper ion binding//metal ion binding//acid phosphatase activity//quinone binding	--	--	--	--	1.0488	0.0034361	0.67928	0.17354	0.78631	0.48473	blast,frame:-1 start:4597 end:629
Cluster-16329.117899	45.05	25.92	26.1	387.95	3.72	2.22	2.06	28.2	1065	--	--	--	--	--	--	--	--	--	--	--	--	--	--	--	--	--	--	--	--	--	--	--	--	--	--	--	--	0.64261	0.99885	0.79215	0.99897	-2.8204	0.0081666	--
Cluster-16329.118032	30.48	271.68	251.46	122.23	7.14	65.29	56.86	25.28	553	--	--	--	--	--	--	--	--	--	--	--	--	--	--	--	--	--	--	--	--	--	--	--	--	--	--	--	--	-3.3108	0.0095649	-3.0397	0.038645	-1.7177	0.99981	--
Cluster-16329.118033	28	234	104	143	10.15	86.21	36.64	45.89	454	--	--	--	--	--	--	--	--	--	--	--	--	--	--	--	--	--	--	--	--	--	--	--	--	--	--	--	--	-3.2179	0.029068	-1.8884	0.99897	-2.0666	0.99981	--
Cluster-16329.118096	1484	1021	702	1506	168.22	119.72	76.24	150.23	851	3766465	ESO85992.1	1155	7.2e-124	hypothetical protein LOTGIDRAFT_220933 [Lottia gigantea]	XM_018763776.1	XM_018763776	122	7.44e-55	PREDICTED: Scleropages formosus isocitrate dehydrogenase (NADP(+)) 2, mitochondrial (idh2), mRNA	K00031	IDH1, IDH2, icd	isocitrate dehydrogenase	http://www.genome.jp/dbget-bin/www_bget?ko:K00031	P79089	943	1e-100	Isocitrate dehydrogenase [NADP], mitochondrial OS=Aspergillus niger GN=icdA PE=2 SV=1	PF00180	Isocitrate/isopropylmalate dehydrogenase	GO:0055114	oxidation-reduction process	GO:0016616	oxidoreductase activity, acting on the CH-OH groDOWN of donors, NAD or NADP as acceptor	--	--	KOG1526	NADP-dependent isocitrate dehydrogenase	0.38466	0.90906	1.0846	0.00063995	0.26469	0.99981	blast,frame:-1 start:851 end:3
Cluster-16329.118103	304	25	134	211	45.09	3.83	19.08	27.57	715	--	--	--	--	--	--	--	--	--	--	--	--	--	--	--	--	--	--	--	--	--	--	--	--	--	--	--	--	3.4492	0.0030563	1.1865	0.7633	0.81275	0.99981	--
Cluster-16329.118232	184	225	623	521	12.06	15.3	39	30	1272	--	--	--	--	--	--	--	--	--	--	--	--	--	--	--	--	--	--	--	--	--	--	--	--	--	--	--	--	-0.44507	0.99885	-1.7549	0.010221	-1.2157	0.39195	--
Cluster-16329.118305	1489.04	349	919	2326.03	59.72	14.56	35.16	81.94	1904	5354511	XP_011447741.1	219	5.6e-15	PREDICTED: uncharacterized protein LOC105342476 [Crassostrea gigas]	--	--	--	--	--	--	--	--	--	--	--	--	--	PF08066//PF03938//PF04433	PMC2NT (NUC016) domain//Outer membrane protein (OmpH-like)//SWIRM domain	GO:0006396	RNA processing	GO:0005515//GO:0051082	protein binding//unfolded protein binding	GO:0000176	nuclear exosome (RNase complex)	--	--	1.9382	1.6016e-09	0.70092	0.068923	-0.35757	0.96592	blast,frame:2 start:65 end:994
Cluster-16329.118364	432.39	482.79	1291.46	740.1	12.01	13.95	34.19	18.05	2628	6398211	XP_013408029.1	2051	2.8e-227	ATP-dependent RNA helicase HAS1 [Lingula anatina]	XM_005286826.2	XM_005286826	216	1.31e-106	PREDICTED: Chrysemys picta bellii DEAD (Asp-Glu-Ala-Asp) box polypeptide 18 (DDX18), transcript variant X1, mRNA	K13179	DDX18, HAS1	ATP-dependent RNA helicase DDX18/HAS1	http://www.genome.jp/dbget-bin/www_bget?ko:K13179	Q9NVP1	1909	3.1e-212	ATP-dependent RNA helicase DDX18 OS=Homo sapiens GN=DDX18 PE=1 SV=2	PF00270	DEAD/DEAH box helicase	--	--	GO:0003676//GO:0005524	nucleic acid binding//ATP binding	--	--	KOG0342	ATP-dependent RNA helicase pitchoune	-0.31391	0.99885	-1.5739	5.24e-05	-0.48947	0.99981	blast,frame:2 start:2 end:2170
Cluster-16329.118401	1114	1674	1950	1355	45.95	71.8	76.74	49.09	1859	11073810	XP_022313044.1	1116	5.3e-119	LOW QUALITY PROTEIN: eukaryotic translation initiation factor 2 subunit 1-like [Crassostrea virginica]	XM_007636780.2	XM_007636780	144	9.79e-67	PREDICTED: Cricetulus griseus eukaryotic translation initiation factor 2 subunit alpha (Eif2s1), transcript variant X3, mRNA	K03237	EIF2S1	translation initiation factor 2 subunit 1	http://www.genome.jp/dbget-bin/www_bget?ko:K03237	Q6GL89	1007	8.5e-108	Eukaryotic translation initiation factor 2 subunit 1 OS=Xenopus tropicalis GN=eif2s1 PE=2 SV=1	PF07541//PF00575//PF06524//PF04889//PF11705	Eukaryotic translation initiation factor 2 alpha subunit//S1 RNA binding domain//NOA36 protein//Cwf15/Cwc15 cell cycle control protein//DNA-directed RNA polymerase III subunit Rpc31	GO:0006359//GO:0000398//GO:0006446	regulation of transcription from RNA polymerase III promoter//mRNA splicing, via spliceosome//regulation of translational initiation	GO:0003723//GO:0003676//GO:0008270//GO:0003743	RNA binding//nucleic acid binding//zinc ion binding//translation initiation factor activity	GO:0005840//GO:0005850//GO:0005634//GO:0005681	ribosome//eukaryotic translation initiation factor 2 complex//nucleus//spliceosomal complex	KOG2916	Translation initiation factor 2, alpha subunit (eIF-2alpha)	-0.7424	0.13537	-0.80305	0.032506	0.0033772	0.99981	blast,frame:2 start:176 end:1216
Cluster-16329.118456	34.56	27.01	515.78	152.93	3.13	2.53	44.64	12.17	997	--	--	--	--	--	--	--	--	--	--	--	--	--	--	--	--	--	--	--	--	--	--	--	--	--	--	--	--	0.20076	0.99885	-3.8949	7.71e-06	-1.8598	0.99981	--
Cluster-16329.118485	713	80	135	581	23.93	2.79	4.32	17.12	2222	11109396	XP_022292442.1	940	1.6e-98	N-acylethanolamine-hydrolyzing acid amidase-like [Crassostrea virginica]	--	--	--	--	--	K13720	NAAA	N-acylethanolamine-hydrolysing acid amidase	http://www.genome.jp/dbget-bin/www_bget?ko:K13720	Q5KTC7	698	6.9e-72	N-acylethanolamine-hydrolyzing acid amidase OS=Rattus norvegicus GN=Naaa PE=1 SV=1	--	--	--	--	--	--	--	--	--	--	3.001	3.3105e-07	2.4056	1.2029e-05	0.58128	0.99981	estscan,start:1428 end:397; minus strand
Cluster-16329.118510	823	863	1652	1204	35.4	38.59	67.8	45.49	1794	11080320	XP_022320262.1	736	5.9e-75	rRNA 2'-O-methyltransferase fibrillarin-like isoform X1 [Crassostrea virginica]	XM_002168013.3	XM_002168013	221	1.48e-109	PREDICTED: Hydra vulgaris rRNA 2'-O-methyltransferase fibrillarin-like (LOC100212665), transcript variant X1, mRNA	K14563	NOP1, FBL	rRNA 2'-O-methyltransferase fibrillarin	http://www.genome.jp/dbget-bin/www_bget?ko:K14563	P22232	727	2.4e-75	rRNA 2'-O-methyltransferase fibrillarin OS=Xenopus laevis GN=fbl PE=2 SV=1	PF01269	Fibrillarin	GO:0008033//GO:0006364	tRNA processing//rRNA processing	GO:0008168//GO:0003723	methyltransferase activity//RNA binding	--	--	KOG1596	Fibrillarin and related nucleolar RNA-binding proteins	-0.22332	0.99885	-1.0006	0.0070798	-0.26295	0.99981	blast,frame:1 start:694 end:1230|blast,frame:3 start:117 end:845
Cluster-16329.118548	74.01	595	41	43	0.49	4.13	0.26	0.25	10090	11065741	ATA66769.1	2643	2.5e-295	Pol, env [Haliotis discus hannai]	--	--	--	--	--	--	--	--	--	P04323	872	2.1e-91	Retrovirus-related Pol polyprotein from transposon 17.6 OS=Drosophila melanogaster GN=pol PE=3 SV=1	PF01496//PF04277//PF00435//PF00098//PF07716//PF03539//PF13683//PF06481//PF00026//PF00665//PF16588//PF07361	V-type ATPase 116kDa subunit family//Oxaloacetate decarboxylase, gamma chain//Spectrin repeat//Zinc knuckle//Basic region leucine zipper//Spumavirus aspartic protease (A9)//Integrase core domain//COX Aromatic Rich Motif//Eukaryotic aspartyl protease//Integrase core domain//C2H2 zinc-finger//Cytochrome b562	GO:0006118//GO:0006560//GO:0015074//GO:0022900//GO:0006355//GO:0055114//GO:0006508//GO:0015991//GO:0006090//GO:0006525//GO:0015992//GO:0006814//GO:0071436	obsolete electron transport//proline metabolic process//DNA integration//electron transport chain//regulation of transcription, DNA-templated//oxidation-reduction process//proteolysis//ATP hydrolysis coDOWNled proton transport//pyruvate metabolic process//arginine metabolic process//proton transport//sodium ion transport//sodium ion export	GO:0020037//GO:0004190//GO:0003676//GO:0009055//GO:0008270//GO:0015081//GO:0008827//GO:0005506//GO:0008948//GO:0005515//GO:0015078//GO:0003700//GO:0043565	heme binding//aspartic-type endopeptidase activity//nucleic acid binding//electron carrier activity//zinc ion binding//sodium ion transmembrane transporter activity//cytochrome o ubiquinol oxidase activity//iron ion binding//oxaloacetate decarboxylase activity//protein binding//hydrogen ion transmembrane transporter activity//transcription factor activity, sequence-specific DNA binding//sequence-…	GO:0033179//GO:0016021//GO:0005667//GO:0009319//GO:0042597//GO:0016020	proton-transporting V-type ATPase, V0 domain//integral component of membrane//transcription factor complex//cytochrome o ubiquinol oxidase complex//periplasmic space//membrane	--	--	-3.1619	3.7856e-06	0.85677	0.99897	1.0693	0.99981	blast,frame:2 start:8324 end:8734|blast,frame:3 start:3 end:3653
Cluster-16329.118613	1035.05	371	1149	1247.78	33.53	12.51	35.49	35.49	2292	11111373	XP_022294623.1	1356	9.6e-147	beta-parvin-like isoform X1 [Crassostrea virginica]	XM_014064018.1	XM_014064018	101	9.69105e-43	PREDICTED: Thamnophis sirtalis parvin, beta (PARVB), mRNA	K06275	PARV	parvin	http://www.genome.jp/dbget-bin/www_bget?ko:K06275	Q9HBI1	1093	1.1e-117	Beta-parvin OS=Homo sapiens GN=PARVB PE=1 SV=1	PF00307	Calponin homology (CH) domain	--	--	GO:0005515	protein binding	--	--	KOG3631	Alpha-parvin and related focal adhesion proteins	1.3254	0.00096458	-0.14601	0.99897	0.016258	0.99981	blast,frame:1 start:826 end:1848
Cluster-16329.118665	418.99	953.82	79.98	207	25.48	60.24	4.65	11.06	1349	--	--	--	--	--	AY799997.1	AY799997	56	5.84955e-18	Tridacna gigas carbonic anhydrase gene, exons 12, 13 and partial cds	--	--	--	--	--	--	--	--	--	--	--	--	--	--	--	--	--	--	-1.3416	0.0069826	2.3939	0.0036927	1.3032	0.75646	estscan,start:670 end:832
Cluster-16329.1187	24	721	11	0	2.71	84.11	1.19	0	854	449096	ABB89132.1	351	1.2e-30	serine protease CFSP3 [Azumapecten farreri]	--	--	--	--	--	--	--	--	--	P35041	277	1.7e-23	Trypsin-7 OS=Anopheles gambiae GN=TRYP7 PE=2 SV=2	PF00089//PF04952	Trypsin//Succinylglutamate desuccinylase / Aspartoacylase family	GO:0006508//GO:0008152	proteolysis//metabolic process	GO:0016788//GO:0004252	hydrolase activity, acting on ester bonds//serine-type endopeptidase activity	--	--	--	--	-5.0637	1.944e-10	1.1302	0.99897	NA	NA	blast,frame:1 start:1 end:786
Cluster-16329.118787	125	568	598	300	4.38	20.7	19.98	9.23	2140	--	--	--	--	--	--	--	--	--	--	--	--	--	--	--	--	--	--	PF00057	Low-density lipoprotein receptor domain class A	--	--	GO:0005515	protein binding	--	--	--	--	-2.3388	0.00047815	-2.2535	0.00087966	-0.97711	0.99981	estscan,start:2043 end:2140
Cluster-16329.118791	416.36	799	1470	958.34	14.72	29.39	49.57	29.76	2123	--	--	--	--	--	AY799997.1	AY799997	76	7.08e-29	Tridacna gigas carbonic anhydrase gene, exons 12, 13 and partial cds	--	--	--	--	--	--	--	--	PF02472	Biopolymer transport protein ExbD/TolR	GO:0006810	transport	GO:0005215	transporter activity	GO:0016020	membrane	--	--	-1.0952	0.13154	-1.8152	3.04e-07	-0.91679	0.19082	--
Cluster-16329.118825	56	659	29	47.86	3.13	38.25	1.55	2.35	1444	11549782	XP_023020943.1	552	1e-53	uncharacterized protein LOC111509421 [Leptinotarsa decemlineata]	--	--	--	--	--	--	--	--	--	--	--	--	--	--	--	--	--	--	--	--	--	--	--	-3.7116	5.746e-08	0.95405	0.99897	0.51253	0.99981	blast,frame:3 start:912 end:1076|blast,frame:1 start:1 end:927
Cluster-16329.118871	370	300	217	93	28.8	24.22	16.15	6.37	1114	11071132	XP_022345291.1	600	2.2e-59	lysoplasmalogenase-like protein TMEM86A isoform X2 [Crassostrea virginica]	--	--	--	--	--	--	--	--	--	Q3MHQ7	396	3.6e-37	Lysoplasmalogenase-like protein TMEM86A OS=Bos taurus GN=TMEM86A PE=2 SV=1	PF07947	YhhN-like protein	--	--	--	--	GO:0016021	integral component of membrane	--	--	0.14772	0.99885	0.7745	0.99897	2.2781	0.041935	estscan,start:934 end:407; minus strand
Cluster-16329.118881	1353	1987	854.89	588	15.71	24.05	9.46	5.99	5902	11097456	XP_022339308.1	4004	0	nitric oxide synthase, brain-like isoform X1 [Crassostrea virginica]	XM_002608501.1	XM_002608501	72	3.33e-26	Branchiostoma floridae hypothetical protein, mRNA	K13240	NOS1	nitric-oxide synthase, brain	http://www.genome.jp/dbget-bin/www_bget?ko:K13240	P29475	3231	0	Nitric oxide synthase, brain OS=Homo sapiens GN=NOS1 PE=1 SV=2	PF13180//PF00258//PF00595//PF02898//PF00667//PF00175	PDZ domain//Flavodoxin//PDZ domain (Also known as DHR or GLGF)//Nitric oxide synthase, oxygenase domain//FAD binding domain//Oxidoreductase NAD-binding domain	GO:0055114//GO:0006809	oxidation-reduction process//nitric oxide biosynthetic process	GO:0004517//GO:0010181//GO:0005515//GO:0016491	nitric-oxide synthase activity//FMN binding//protein binding//oxidoreductase activity	--	--	KOG1158	NADP/FAD dependent oxidoreductase	-0.70928	0.097423	0.66702	0.14537	1.4882	0.00012267	blast,frame:3 start:654 end:5681
Cluster-16329.118901	1044.27	316.65	800.31	816.01	31.99	10.09	23.38	21.95	2408	11089116	XP_022330023.1	910	5.3e-95	EH domain-binding protein 1-like isoform X1 [Crassostrea virginica]	APGK01017648.1	APGK01017648	49	8.2184e-14	Dendroctonus ponderosae Seq01017658, whole genome shotgun sequence	--	--	--	--	Q69ZW3	460	2.9e-44	EH domain-binding protein 1 OS=Mus musculus GN=Ehbp1 PE=1 SV=3	PF00307	Calponin homology (CH) domain	--	--	GO:0005515	protein binding	--	--	--	--	1.5667	7.482e-05	0.38854	0.99897	0.64176	0.99981	estscan,start:2408 end:1; minus strand
Cluster-16329.118904	40.63	116.48	277	164	6.24	18.45	40.84	22.18	700	--	--	--	--	--	--	--	--	--	--	--	--	--	--	--	--	--	--	PF06109	Haemolysin E (HlyE)	GO:0044179//GO:0009405	hemolysis in other organism//pathogenesis	--	--	--	--	--	--	-1.6743	0.99885	-2.7646	0.039056	-1.7272	0.99981	estscan,start:246 end:470
Cluster-16329.118908	2414	471	1533	3922	150.76	30.54	91.45	215.25	1321	3593625	XP_005100380.1	1302	1e-140	PREDICTED: gelsolin-like protein 2 [Aplysia californica]	--	--	--	--	--	K05768	GSN	gelsolin	http://www.genome.jp/dbget-bin/www_bget?ko:K05768	Q7JQD3	1095	3.8e-118	Gelsolin-like protein 1 OS=Lumbricus terrestris GN=AM PE=1 SV=1	--	--	--	--	--	--	--	--	KOG0443	Actin regulatory proteins (gelsolin/villin family)	2.2028	1.3485e-18	0.65974	0.0071919	-0.41424	0.070626	blast,frame:2 start:185 end:1312
Cluster-16329.118936	59	105	355	94	2.89	5.34	16.57	4.04	1611	4207872	AHK22786.1	653	2.2e-65	peptidoglycan recognition protein S2 [Hyriopsis cumingii]	--	--	--	--	--	K01446	PGRP	peptidoglycan recognition protein	http://www.genome.jp/dbget-bin/www_bget?ko:K01446	Q70PU1	404	6.1e-38	Peptidoglycan-recognition protein SC2 OS=Drosophila simulans GN=PGRP-SC2 PE=3 SV=1	PF01510	N-acetylmuramoyl-L-alanine amidase	GO:0006807//GO:0009252//GO:0009253	nitrogen compound metabolic process//peptidoglycan biosynthetic process//peptidoglycan catabolic process	GO:0008745	N-acetylmuramoyl-L-alanine amidase activity	--	--	--	--	-0.98645	0.99885	-2.5844	0.014267	-0.38602	0.99981	blast,frame:-2 start:1319 end:714
Cluster-16329.119015	2717.13	2443	5133.62	4326.96	139.77	130.58	252.1	195.55	1545	10519328	XP_021351404.1	342	2.5e-29	probable small nuclear ribonucleoprotein G [Mizuhopecten yessoensis]	AY799986.1	AY799986	53	3.13e-16	Tridacna gigas carbonic anhydrase gene, exon 1 and partial cds	K11099	SNRPG, SMG	small nuclear ribonucleoprotein G	http://www.genome.jp/dbget-bin/www_bget?ko:K11099	Q9VXE0	304	2.3e-26	Probable small nuclear ribonucleoprotein G OS=Drosophila melanogaster GN=SmG PE=1 SV=1	--	--	--	--	--	--	--	--	KOG1780	Small Nuclear ribonucleoprotein G	-0.0014176	0.99885	-0.91322	3.58e-08	-0.38535	0.073439	blast,frame:-1 start:1500 end:1252
Cluster-16329.119036	190.06	629.03	428.07	152.01	6.27	21.6	13.47	4.4	2255	--	--	--	--	--	--	--	--	--	--	--	--	--	--	--	--	--	--	PF13631	Cytochrome b(N-terminal)/b6/petB	GO:0006118	obsolete electron transport	GO:0016491//GO:0009055	oxidoreductase activity//electron carrier activity	GO:0016020	membrane	--	--	-1.8815	0.0028422	-1.1667	0.64365	0.60821	0.99981	estscan,start:236 end:61; minus strand
Cluster-16329.119078	19.73	237.31	210	26.03	0.75	9.43	7.65	0.87	1986	--	--	--	--	--	--	--	--	--	--	--	--	--	--	--	--	--	--	--	--	--	--	--	--	--	--	--	--	-3.7432	0.012007	-3.4073	0.05619	-0.11386	0.99981	estscan,start:643 end:786
Cluster-16329.119098	1285.2	3673	884	1513	16.01	47.67	10.49	16.54	5522	33871	BAA75669.1	474	4.4e-44	collagen pro alpha-chain [Haliotis discus]	--	--	--	--	--	--	--	--	--	Q6P4Z2	403	2.7e-37	Collagen alpha-1(II) chain OS=Xenopus tropicalis GN=col2a1 PE=2 SV=1	PF00093//PF01410	von Willebrand factor type C domain//Fibrillar collagen C-terminal domain	--	--	GO:0005515//GO:0005201	protein binding//extracellular matrix structural constituent	GO:0005581//GO:0005578	collagen trimer//proteinaceous extracellular matrix	--	--	-1.6698	8.5429e-18	0.54455	0.46672	0.050502	0.99981	blast,frame:-1 start:5378 end:978
Cluster-16329.119195	97	758	40	71	1.27	10.34	0.5	0.82	5267	10513445	XP_021341945.1	1225	3.4e-131	uncharacterized protein LOC110442586 [Mizuhopecten yessoensis]	--	--	--	--	--	--	--	--	--	--	--	--	--	PF00098//PF05869//PF03822//PF14098//PF00589	Zinc knuckle//DNA N-6-adenine-methyltransferase (Dam)//NAF domain//Small, acid-soluble spore protein I//Phage integrase family	GO:0006310//GO:0015074//GO:0032775//GO:0030436//GO:0007165//GO:0006306	DNA recombination//DNA integration//DNA methylation on adenine//asexual sporulation//signal transduction//DNA methylation	GO:0008270//GO:0003677//GO:0003676//GO:0009007	zinc ion binding//DNA binding//nucleic acid binding//site-specific DNA-methyltransferase (adenine-specific) activity	--	--	--	--	-3.121	7.2305e-08	1.2827	0.99897	0.73609	0.99981	blast,frame:3 start:1140 end:4145|blast,frame:1 start:460 end:867
Cluster-16329.119229	181.01	210.92	115.67	713.15	37.94	45.41	23.36	131.86	586	--	--	--	--	--	--	--	--	--	--	--	--	--	--	--	--	--	--	--	--	--	--	--	--	--	--	--	--	-0.37547	0.99885	0.65073	0.99897	-1.6922	0.0068699	estscan,start:1 end:93
Cluster-16329.119234	26	214	48	28	0.46	3.99	0.82	0.44	3929	11118233	XP_022302206.1	1040	7.2e-110	sex peptide receptor-like [Crassostrea virginica]	--	--	--	--	--	--	--	--	--	Q8SWR3	323	3.7e-28	Sex peptide receptor OS=Drosophila melanogaster GN=SPR PE=1 SV=1	PF00001	7 transmembrane receptor (rhodopsin family)	GO:0007186	G-protein coDOWNled receptor signaling pathway	GO:0004930	G-protein coDOWNled receptor activity	GO:0016021	integral component of membrane	--	--	-3.1959	0.049119	-0.87985	0.99897	0.17901	0.99981	blast,frame:3 start:1869 end:3038
Cluster-16329.119272	824.3	1652	1793.02	834	55.45	115.34	115.26	49.31	1246	--	--	--	--	--	--	--	--	--	--	--	--	--	--	--	--	--	--	--	--	--	--	--	--	--	--	--	--	-1.1578	0.00056639	-1.1165	0.00069611	0.26904	0.99981	--
Cluster-16329.119277	317	93	8	29	7.48	2.29	0.18	0.6	3043	11066321	XP_022311475.1	1074	6.4e-114	uncharacterized protein LOC111116769 isoform X2 [Crassostrea virginica]	--	--	--	--	--	--	--	--	--	--	--	--	--	PF02207	Putative zinc finger in N-recognin (UBR box)	--	--	GO:0008270	zinc ion binding	--	--	--	--	1.6143	0.22236	5.313	0.00030086	3.7363	0.0030211	blast,frame:1 start:847 end:1521
Cluster-16329.119351	377.95	1129.81	2155.91	1246.91	1.67	5.21	9.09	4.84	15040	11091130	XP_022332258.1	4271	0	sacsin-like isoform X1 [Crassostrea virginica]	--	--	--	--	--	--	--	--	--	Q9JLC8	1791	8.4e-198	Sacsin OS=Mus musculus GN=Sacs PE=1 SV=2	PF04790//PF01607//PF02944	Sarcoglycan complex subunit protein//Chitin binding Peritrophin-A domain//BESS motif	GO:0006030	chitin metabolic process	GO:0003677//GO:0008061	DNA binding//chitin binding	GO:0005576//GO:0016012//GO:0016021	extracellular region//sarcoglycan complex//integral component of membrane	--	--	-1.7347	2.0298e-05	-2.5074	5.2852e-17	-1.4362	0.00026944	blast,frame:3 start:261 end:13580
Cluster-16329.119353	107	522	401	159	3.66	18.58	13.08	4.78	2185	2793367	AEW43452.1	1170	3.4e-125	cytochrome P450 [Solen grandis]	--	--	--	--	--	--	--	--	--	Q92113	330	3.2e-29	Steroid 17-alpha-hydroxylase/17,20 lyase OS=Squalus acanthias GN=CYP17A1 PE=2 SV=1	PF00067	Cytochrome P450	GO:0055114	oxidation-reduction process	GO:0005506//GO:0020037//GO:0016705	iron ion binding//heme binding//oxidoreductase activity, acting on paired donors, with incorporation or reduction of molecular oxygen	--	--	KOG0156	Cytochrome P450 CYP2 subfamily	-2.4413	0.00064752	-1.9013	0.065172	-0.2855	0.99981	blast,frame:-1 start:1825 end:230
Cluster-16329.119372	4	2	2	307.37	0.42	0.22	0.2	28.44	896	--	--	--	--	--	AY799997.1	AY799997	106	6.15e-46	Tridacna gigas carbonic anhydrase gene, exons 12, 13 and partial cds	--	--	--	--	--	--	--	--	PF06645	Microsomal signal peptidase 12 kDa subunit (SPC12)	GO:0006465	signal peptide processing	GO:0008233	peptidase activity	GO:0005787//GO:0016021	signal peptidase complex//integral component of membrane	--	--	0.84515	0.99885	1.0047	0.99897	-5.9779	0.0025569	--
Cluster-16329.119513	254.3	917.41	21.58	611.05	23.52	87.92	1.91	49.71	981	--	--	--	--	--	AY799997.1	AY799997	36	5.52531e-07	Tridacna gigas carbonic anhydrase gene, exons 12, 13 and partial cds	--	--	--	--	--	--	--	--	PF10461	Peptidase S68	GO:0006915//GO:0006974	apoptotic process//cellular response to DNA damage stimulus	--	--	--	--	--	--	-2.0059	1.9294e-05	3.5634	0.0094821	-0.97884	0.63128	--
Cluster-16329.119532	242	141	36	76	2.12	1.29	0.3	0.58	7729	10498879	OWF49718.1	405	6.1e-36	Boophilin-H2 [Mizuhopecten yessoensis]	--	--	--	--	--	--	--	--	--	A2ASQ1	223	2.9e-16	Agrin OS=Mus musculus GN=Agrn PE=1 SV=1	PF00014//PF00050//PF15681//PF00095//PF07648	Kunitz/Bovine pancreatic trypsin inhibitor domain//Kazal-type serine protease inhibitor domain//Lymphocyte activation family X//WAP-type (Whey Acidic Protein) 'four-disulfide core'//Kazal-type serine protease inhibitor domain	GO:0006955//GO:0051249	immune response//regulation of lymphocyte activation	GO:0005515//GO:0030414//GO:0004867	protein binding//peptidase inhibitor activity//serine-type endopeptidase inhibitor activity	GO:0005576	extracellular region	--	--	0.62446	0.99885	2.7536	0.047923	1.9569	0.58504	blast,frame:2 start:68 end:6715
Cluster-16329.119587	392.44	3.15	576.28	777.35	5.37	0.04	7.51	9.33	5053	11157592	PCG76654.1	168	1.2e-08	hypothetical protein B5V51_9021 [Heliothis virescens]	--	--	--	--	--	--	--	--	--	--	--	--	--	PF01477//PF08452//PF05208//PF08367	PLAT/LH2 domain//DNA polymerase family B exonuclease domain, N-terminal//ALG3 protein//Peptidase M16C associated	GO:0006260//GO:0006508	DNA replication//proteolysis	GO:0003887//GO:0005515//GO:0016758	DNA-directed DNA polymerase activity//protein binding//transferase activity, transferring hexosyl groDOWNs	GO:0016021//GO:0042575//GO:0005783	integral component of membrane//DNA polymerase complex//endoplasmic reticulum	--	--	6.8061	3.8324e-05	-0.54962	0.99897	-0.70017	0.99981	blast,frame:-3 start:2300 end:2049
Cluster-16329.119591	590	34	78	131	8.38	0.5	1.06	1.63	4876	10494287	OWF45126.1	1247	8.9e-134	RNA-directed DNA polymerase from mobile element jockey [Mizuhopecten yessoensis]	--	--	--	--	--	K19511	PXDN, VPO1	peroxidase	http://www.genome.jp/dbget-bin/www_bget?ko:K19511	Q95SX7	292	1.8e-24	Probable RNA-directed DNA polymerase from transposon BS OS=Drosophila melanogaster GN=RTase PE=2 SV=1	PF06160//PF01920//PF07851//PF08702//PF16331//PF01608//PF07926//PF16326//PF01105//PF05531	Septation ring formation regulator, EzrA//Prefoldin subunit//TMPIT-like protein//Fibrinogen alpha/beta chain family//TolA binding protein trimerisation//I/LWEQ domain//TPR/MLP1/MLP2-like protein//ABC transporter C-terminal domain//emp24/gp25L/p24 family/GOLD//Nucleopolyhedrovirus P10 protein	GO:0030168//GO:0000921//GO:0007165//GO:0006810//GO:0006457//GO:0051258//GO:0006606//GO:0070206	platelet activation//septin ring assembly//signal transduction//transport//protein folding//protein polymerization//protein import into nucleus//protein trimerization	GO:0003779//GO:0051082//GO:0030674//GO:0003677//GO:0005102	actin binding//unfolded protein binding//protein binding, bridging//DNA binding//receptor binding	GO:0005577//GO:0016021//GO:0005940//GO:0019028//GO:0016272	fibrinogen complex//integral component of membrane//septin ring//viral capsid//prefoldin complex	--	--	3.9623	2.3877e-07	2.9238	1.0244e-05	2.4571	0.00042991	blast,frame:-2 start:3693 end:277
Cluster-16329.119731	1289.89	477.57	821	1483	19.99	7.71	12.12	20.17	4492	5344774	XP_011431952.1	3265	0	PREDICTED: protein still life, isoform SIF type 1 isoform X3 [Crassostrea gigas]	XM_013228499.1	XM_013228499	111	5.28454e-48	PREDICTED: Biomphalaria glabrata protein still life, isoform SIF type 1-like (LOC106068964), transcript variant X6, mRNA	K05731	TIAM1	T-lymphoma invasion and metastasis-inducing protein 1	http://www.genome.jp/dbget-bin/www_bget?ko:K05731	Q60610	1746	4.2e-193	T-lymphoma invasion and metastasis-inducing protein 1 OS=Mus musculus GN=Tiam1 PE=1 SV=1	PF00621//PF13180//PF00595//PF02196//PF03861	RhoGEF domain//PDZ domain//PDZ domain (Also known as DHR or GLGF)//Raf-like Ras-binding domain//ANTAR domain	GO:0035023//GO:0007165//GO:0043087	regulation of Rho protein signal transduction//signal transduction//regulation of GTPase activity	GO:0003723//GO:0005515//GO:0005089//GO:0005057	RNA binding//protein binding//Rho guanyl-nucleotide exchange factor activity//receptor signaling protein activity	--	--	KOG3519	Invasion-inducing protein TIAM1/CDC24 and related RhoGEF GTPases	1.2786	0.00016874	0.65647	0.19059	0.08465	0.99981	blast,frame:-1 start:4012 end:596
Cluster-16329.119864	11	10	253.47	65.23	1.83	1.72	40.54	9.57	667	--	--	--	--	--	AY799997.1	AY799997	82	9.93e-33	Tridacna gigas carbonic anhydrase gene, exons 12, 13 and partial cds	--	--	--	--	--	--	--	--	--	--	--	--	--	--	--	--	--	--	-0.017344	0.99885	-4.5216	0.0056693	-2.2821	0.99981	--
Cluster-16329.119865	720.22	216.4	217.18	657.6	738.64	218.09	222.97	600.06	332	--	--	--	--	--	AY799986.1	AY799986	57	3.70312e-19	Tridacna gigas carbonic anhydrase gene, exon 1 and partial cds	--	--	--	--	--	--	--	--	--	--	--	--	--	--	--	--	--	--	1.5799	0.0028016	1.7342	0.0010511	0.41715	0.99981	estscan,start:269 end:332
Cluster-16329.119866	180.47	664.06	547.35	343.03	18.82	71.7	54.67	31.48	901	11095287	XP_022336890.1	527	5.1e-51	metabotropic glutamate receptor 8-like isoform X1 [Crassostrea virginica]	XM_017484743.1	XM_017484743	34	6.54301e-06	PREDICTED: Ictalurus punctatus glutamate metabotropic receptor 8 (grm8), mRNA	K04608	GRM6_7_8	metabotropic glutamate receptor 6/7/8	http://www.genome.jp/dbget-bin/www_bget?ko:K04608	P35400	444	7.9e-43	Metabotropic glutamate receptor 7 OS=Rattus norvegicus GN=Grm7 PE=1 SV=1	PF00075	RNase H	GO:0051252	regulation of RNA metabolic process	GO:0004523//GO:0003676	RNA-DNA hybrid ribonuclease activity//nucleic acid binding	--	--	--	--	-2.0344	0.00064323	-1.596	0.050242	-0.64065	0.99981	blast,frame:1 start:1 end:900
Cluster-16329.119869	259	755.03	554.4	389.88	43.77	131.47	90.06	58.07	661	10515186	XP_021346802.1	272	1.4e-21	metabotropic glutamate receptor 6-like [Mizuhopecten yessoensis]	--	--	--	--	--	K04608	GRM6_7_8	metabotropic glutamate receptor 6/7/8	http://www.genome.jp/dbget-bin/www_bget?ko:K04608	P91685	229	4.9e-18	Metabotropic glutamate receptor OS=Drosophila melanogaster GN=mGluR PE=1 SV=2	--	--	--	--	--	--	--	--	KOG1056	Glutamate-gated metabotropic ion channel receptor subunit GRM2 and related subunits, G-protein coDOWNled receptor sDOWNerfamily	-1.6984	0.0022243	-1.0933	0.46378	-0.30416	0.99981	estscan,start:129 end:661
Cluster-16329.119870	524	1592.97	1373.84	800.75	39.61	124.91	99.29	53.22	1139	10515186	XP_021346802.1	778	5e-80	metabotropic glutamate receptor 6-like [Mizuhopecten yessoensis]	--	--	--	--	--	K04611	MXR	metabotropic X receptor	http://www.genome.jp/dbget-bin/www_bget?ko:K04611	P91685	592	6.9e-60	Metabotropic glutamate receptor OS=Drosophila melanogaster GN=mGluR PE=1 SV=2	PF00003//PF07562	7 transmembrane sweet-taste receptor of 3 GCPR//Nine Cysteines Domain of family 3 GPCR	GO:0007186	G-protein coDOWNled receptor signaling pathway	GO:0004930	G-protein coDOWNled receptor activity	GO:0016021	integral component of membrane	KOG1056	Glutamate-gated metabotropic ion channel receptor subunit GRM2 and related subunits, G-protein coDOWNled receptor sDOWNerfamily	-1.7589	4.9847e-08	-1.3859	0.00026257	-0.32586	0.99981	estscan,start:719 end:282; minus strand
Cluster-16329.119913	171	899	561	101	8.87	48.43	27.77	4.6	1535	5364890	XP_011419205.1	1058	2.3e-112	PREDICTED: sperm motility kinase X [Crassostrea gigas]	--	--	--	--	--	K08797	HUNK	hormonally DOWNregulated Neu-associated kinase	http://www.genome.jp/dbget-bin/www_bget?ko:K08797	Q54MV2	333	1e-29	Probable serine/threonine-protein kinase MARK-B OS=Dictyostelium discoideum GN=mrkB PE=3 SV=1	PF00069//PF06293//PF07714	Protein kinase domain//Lipopolysaccharide kinase (Kdo/WaaP) family//Protein tyrosine kinase	GO:0006468	protein phosphorylation	GO:0004672//GO:0016773//GO:0005524	protein kinase activity//phosphotransferase activity, alcohol groDOWN as acceptor//ATP binding	GO:0016020	membrane	KOG0583	Serine/threonine protein kinase	-2.5492	1.8534e-07	-1.7093	0.025227	1.0456	0.99981	blast,frame:3 start:57 end:1352
Cluster-16329.120029	45.99	182	337.18	60.34	2.26	9.28	15.8	2.6	1606	--	--	--	--	--	--	--	--	--	--	--	--	--	--	--	--	--	--	--	--	--	--	--	--	--	--	--	--	-2.1394	0.49012	-2.8695	0.0093435	-0.10587	0.99981	--
Cluster-16329.120086	224.43	22.96	65.04	99.74	8.11	0.86	2.24	3.17	2083	10496332	OWF47171.1	345	1.5e-29	RNA-directed DNA polymerase from transposon BS [Mizuhopecten yessoensis]	--	--	--	--	--	--	--	--	--	--	--	--	--	PF02723	Non-structural protein NS3/Small envelope protein E	--	--	--	--	GO:0016020	membrane	--	--	3.1342	0.039115	1.7915	0.41579	1.4559	0.99981	--
Cluster-16329.120374	505	109	281	438	4.22	0.95	2.24	3.21	8091	11119056	XP_022303115.1	156	4.8e-07	uncharacterized protein LOC111110792 [Crassostrea virginica]	--	--	--	--	--	--	--	--	--	--	--	--	--	PF02337//PF00076//PF02171	Retroviral GAG p10 protein//RNA recognition motif. (a.k.a. RRM, RBD, or RNP domain)//Piwi domain	--	--	GO:0003676//GO:0005198	nucleic acid binding//structural molecule activity	GO:0019028	viral capsid	--	--	2.0571	0.0032568	0.85039	0.76402	0.49127	0.99981	blast,frame:-2 start:7928 end:312
Cluster-16329.120376	2027.6	781.11	301.89	183.92	251.65	100.2	35.92	20.09	801	--	--	--	--	--	--	--	--	--	--	--	--	--	--	--	--	--	--	PF15310//PF04790	Vitamin A-deficiency (VAD) rat model signalling//Sarcoglycan complex subunit protein	GO:0007283	spermatogenesis	--	--	GO:0016012//GO:0016021	sarcoglycan complex//integral component of membrane	--	--	1.2213	7.7525e-07	2.7524	8.966e-20	3.7485	8.2202e-25	estscan,start:573 end:30; minus strand
Cluster-16329.120408	766	779	1568	1251.06	14.53	15.39	28.33	20.83	3721	10537845	XP_021371928.1	583	6.7e-57	uncharacterized protein LOC110462324 [Mizuhopecten yessoensis]	--	--	--	--	--	--	--	--	--	--	--	--	--	PF00595//PF01664	PDZ domain (Also known as DHR or GLGF)//Reovirus viral attachment protein sigma 1	GO:0007155//GO:0019062//GO:0019058	cell adhesion//virion attachment to host cell//viral life cycle	GO:0005515	protein binding	--	--	--	--	-0.17913	0.99885	-1.0288	0.0072004	-0.42181	0.99981	blast,frame:2 start:158 end:3214
Cluster-16329.120428	53	475.46	220.04	192.84	22.99	208.67	93.16	74.19	424	--	--	--	--	--	AY799997.1	AY799997	75	4.76083e-29	Tridacna gigas carbonic anhydrase gene, exons 12, 13 and partial cds	--	--	--	--	--	--	--	--	--	--	--	--	--	--	--	--	--	--	-3.3201	4.5187e-05	-2.049	0.39669	-1.5774	0.99981	--
Cluster-16329.120758	757	287	615	842	39.09	15.4	30.32	38.2	1540	10497923	OWF48762.1	1147	1.1e-122	Actin, nonmuscle [Mizuhopecten yessoensis]	--	--	--	--	--	K05692	ACTB_G1	actin beta/gamma 1	http://www.genome.jp/dbget-bin/www_bget?ko:K05692	Q964E3	1143	1.2e-123	Actin, cytoplasmic OS=Biomphalaria alexandrina PE=3 SV=1	--	--	--	--	--	--	--	--	KOG0676	Actin and related proteins	1.2444	0.021036	0.30438	0.99897	0.13239	0.99981	blast,frame:-1 start:1540 end:359
Cluster-16329.120759	320	368	813	560	2.91	3.49	7.05	4.47	7452	10547588	XP_021341229.1	7324	0	E3 ubiquitin-protein ligase HUWE1-like isoform X3 [Mizuhopecten yessoensis]	XM_016073028.1	XM_016073028	126	4.03e-56	PREDICTED: Parasteatoda tepidariorum E3 ubiquitin-protein ligase HUWE1-like (LOC107455455), transcript variant X7, mRNA	K10592	HUWE1, MULE, ARF-BP1	E3 ubiquitin-protein ligase HUWE1	http://www.genome.jp/dbget-bin/www_bget?ko:K10592	Q7Z6Z7	4172	0	E3 ubiquitin-protein ligase HUWE1 OS=Homo sapiens GN=HUWE1 PE=1 SV=3	--	--	--	--	--	--	--	--	KOG0939	E3 ubiquitin-protein ligase/Putative DOWNstream regulatory element binding protein	-0.35648	0.99885	-1.3405	0.026668	-0.52143	0.99981	blast,frame:2 start:2 end:7450
Cluster-16329.120791	81	195	484	247	6.96	17.37	39.79	18.67	1035	--	--	--	--	--	--	--	--	--	--	--	--	--	--	--	--	--	--	--	--	--	--	--	--	--	--	--	--	-1.4223	0.99885	-2.5743	0.0013688	-1.3226	0.99981	--
Cluster-16329.120823	142	224	341.07	1997.56	1.21	1.99	2.77	14.95	7940	4843680	XP_009064332.1	6980	0	hypothetical protein LOTGIDRAFT_235996 [Lottia gigantea]	XM_007434177.1	XM_007434177	57	9.78e-18	PREDICTED: Python bivittatus fatty acid synthase (FASN), mRNA	K00665	FASN	fatty acid synthase, animal type	http://www.genome.jp/dbget-bin/www_bget?ko:K00665	P12276	5808	0	Fatty acid synthase OS=Gallus gallus GN=FASN PE=1 SV=5	PF00108//PF07649//PF01764//PF00975//PF00107//PF00106	Thiolase, N-terminal domain//C1-like domain//Lipase (class 3)//Thioesterase domain//Zinc-binding dehydrogenase//short chain dehydrogenase	GO:0006629//GO:0008152//GO:0055114//GO:0009058	lipid metabolic process//metabolic process//oxidation-reduction process//biosynthetic process	GO:0016788//GO:0016491//GO:0047134//GO:0016747	hydrolase activity, acting on ester bonds//oxidoreductase activity//protein-disulfide reductase activity//transferase activity, transferring acyl groDOWNs other than amino-acyl groDOWNs	--	--	KOG1202	Animal-type fatty acid synthase and related proteins	-0.81246	0.99885	-1.2595	0.77992	-3.5284	3.53e-21	blast,frame:1 start:139 end:7812
Cluster-16329.121062	722	496.03	1517	447	135.29	95.64	273.54	73.86	623	--	--	--	--	--	AY799997.1	AY799997	39	7.4e-09	Tridacna gigas carbonic anhydrase gene, exons 12, 13 and partial cds	--	--	--	--	--	--	--	--	--	--	--	--	--	--	--	--	--	--	0.38672	0.99885	-1.0665	0.0057322	0.97764	0.69981	estscan,start:520 end:589
Cluster-16329.121133	546	410	195	396	4.67	3.65	1.59	2.97	7922	3119932	EKC28168.1	2781	0	Fibrillin-1 [Crassostrea gigas]	--	--	--	--	--	--	--	--	--	Q61555	788	9e-82	Fibrillin-2 OS=Mus musculus GN=Fbn2 PE=1 SV=2	PF06119//PF09547//PF08711//PF06100//PF01780//PF07645//PF00450//PF13411//PF00701	Nidogen-like//Stage IV sporulation protein A (spore_IV_A)//TFIIS helical bundle-like domain//MCRA family//Ribosomal L37ae protein family//Calcium-binding EGF domain//Serine carboxypeptidase//MerR HTH family regulatory protein//Dihydrodipicolinate synthetase family	GO:0007160//GO:0006355//GO:0008152//GO:0006412//GO:0043934//GO:0006508//GO:0006351//GO:0042254//GO:0006631	cell-matrix adhesion//regulation of transcription, DNA-templated//metabolic process//translation//sporulation//proteolysis//transcription, DNA-templated//ribosome biogenesis//fatty acid metabolic process	GO:0050151//GO:0003735//GO:0004185//GO:0005524//GO:0071949//GO:0005509//GO:0003677//GO:0016829//GO:0016887	oleate hydratase activity//structural constituent of ribosome//serine-type carboxypeptidase activity//ATP binding//FAD binding//calcium ion binding//DNA binding//lyase activity//ATPase activity	GO:0005622//GO:0005840//GO:0005634	intracellular//ribosome//nucleus	--	--	0.25843	0.99885	1.4901	0.034531	0.74932	0.99981	blast,frame:-1 start:7922 end:1182
Cluster-16329.121182	335	1057	1064	515	8.64	28.39	26.16	11.66	2808	10492177	OWF43016.1	255	5.5e-19	hypothetical protein KP79_PYT04988 [Mizuhopecten yessoensis]	--	--	--	--	--	--	--	--	--	Q54G05	174	5e-11	Putative leucine-rich repeat-containing protein DDB_G0290503 OS=Dictyostelium discoideum GN=DDB_G0290503 PE=3 SV=1	PF15750//PF08702//PF05531//PF04111	Ubiquitin-binding zinc-finger//Fibrinogen alpha/beta chain family//Nucleopolyhedrovirus P10 protein//Autophagy protein Apg6	GO:0007165//GO:0030168//GO:0006914//GO:0051258	signal transduction//platelet activation//autophagy//protein polymerization	GO:0030674//GO:0043130//GO:0005102	protein binding, bridging//ubiquitin binding//receptor binding	GO:0005577//GO:0019028	fibrinogen complex//viral capsid	--	--	-1.8126	2.0509e-05	-1.6626	0.00019206	-0.33449	0.99981	blast,frame:-3 start:2719 end:308
Cluster-16329.121444	410	249	1057	1351	9.34	5.9	22.94	27	3145	10067324	XP_019922186.1	562	1.5e-54	PREDICTED: glutamine synthetase [Crassostrea gigas]	AY799997.1	AY799997	76	1.05e-28	Tridacna gigas carbonic anhydrase gene, exons 12, 13 and partial cds	K01915	glnA, GLUL	glutamine synthetase	http://www.genome.jp/dbget-bin/www_bget?ko:K01915	Q9QY94	536	5.9e-53	Glutamine synthetase OS=Acomys cahirinus GN=GLUL PE=2 SV=3	PF00120	Glutamine synthetase, catalytic domain	GO:0009252//GO:0006807	peptidoglycan biosynthetic process//nitrogen compound metabolic process	GO:0004356	glutamate-ammonia ligase activity	--	--	KOG0683	Glutamine synthetase	0.56463	0.99885	-1.3616	0.0037904	-1.4344	0.00010747	blast,frame:3 start:933 end:2150
Cluster-16329.121477	339	252	13	106	35.7	27.47	1.31	9.82	895	--	--	--	--	--	--	--	--	--	--	--	--	--	--	--	--	--	--	PF08046	IlvGEDA operon leader peptide	GO:0009082	branched-chain amino acid biosynthetic process	--	--	--	--	--	--	0.27301	0.99885	4.7094	0.00020173	1.9631	0.17937	estscan,start:781 end:328; minus strand
Cluster-16329.121550	1733.11	1599.55	2016.31	862.3	272.49	259.33	304.51	119.45	690	--	--	--	--	--	AY799990.1	AY799990	53	1.36e-16	Tridacna gigas carbonic anhydrase gene, exon 5 and partial cds	--	--	--	--	--	--	--	--	--	--	--	--	--	--	--	--	--	--	-0.03915	0.99885	-0.21368	0.99897	1.293	0.00010571	--
Cluster-16329.121552	7021.3	4356	5912.04	2934.99	827.46	530.85	667.71	304.43	829	--	--	--	--	--	--	--	--	--	--	--	--	--	--	--	--	--	--	--	--	--	--	--	--	--	--	--	--	0.53389	7.5062e-07	0.25276	0.085611	1.5443	3.6704e-29	--
Cluster-16329.121553	615.34	523.23	658.97	245.53	386.97	328.98	408.38	137.28	376	--	--	--	--	--	AY799997.1	AY799997	58	1.18e-19	Tridacna gigas carbonic anhydrase gene, exons 12, 13 and partial cds	--	--	--	--	--	--	--	--	--	--	--	--	--	--	--	--	--	--	0.079091	0.99885	-0.094156	0.99897	1.6114	0.03939	--
Cluster-16329.121554	1523	809	1521	1949	49.48	26.98	46.38	55.5	2324	3785432	ESP04960.1	2493	1.4e-278	hypothetical protein LOTGIDRAFT_205986 [Lottia gigantea]	--	--	--	--	--	K01897	ACSL, fadD	long-chain acyl-CoA synthetase	http://www.genome.jp/dbget-bin/www_bget?ko:K01897	Q9QUJ7	1996	2.2e-222	Long-chain-fatty-acid--CoA ligase 4 OS=Mus musculus GN=Acsl4 PE=2 SV=2	PF00023//PF00501	Ankyrin repeat//AMP-binding enzyme	GO:0008152	metabolic process	GO:0003824//GO:0005515	catalytic activity//protein binding	--	--	KOG1180	Acyl-CoA synthetase	0.75786	0.025963	0.0065689	0.99897	-0.069897	0.99981	blast,frame:-3 start:2163 end:25
Cluster-16329.121587	602	633	1252	1309	113.79	123.09	227.73	218.17	620	6109710	XP_013067336.1	253	2.1e-19	PREDICTED: adenylyl cyclase-associated protein 2-like [Biomphalaria glabrata]	--	--	--	--	--	K17261	CAP1_2, SRV2	adenylyl cyclase-associated protein	http://www.genome.jp/dbget-bin/www_bget?ko:K17261	P40123	159	6e-10	Adenylyl cyclase-associated protein 2 OS=Homo sapiens GN=CAP2 PE=1 SV=1	PF01213	Adenylate cyclase associated (CAP) N terminal	GO:0007010	cytoskeleton organization	GO:0003779	actin binding	--	--	--	--	-0.22729	0.99885	-1.0517	0.024129	-0.83471	0.087703	blast,frame:-1 start:431 end:3
Cluster-16329.121654	650.02	150.34	604.59	1254.43	4.36	1.05	3.86	7.38	10028	3775587	ESO95114.1	7462	0	hypothetical protein LOTGIDRAFT_160876 [Lottia gigantea]	--	--	--	--	--	K19525	VPS13A_C	vacuolar protein sorting-associated protein 13A/C	http://www.genome.jp/dbget-bin/www_bget?ko:K19525	Q709C8	3200	0	Vacuolar protein sorting-associated protein 13C OS=Homo sapiens GN=VPS13C PE=1 SV=1	--	--	--	--	--	--	--	--	KOG1809	Vacuolar protein sorting-associated protein	1.9574	0.00058505	0.1092	0.99897	-0.66256	0.42663	blast,frame:2 start:110 end:9808
Cluster-16329.121785	411	238	87	149	26.5	15.93	5.36	8.44	1288	691412	CAK62393.1	667	4.2e-67	unnamed protein product [Paramecium tetraurelia]	--	--	--	--	--	K05692	ACTB_G1	actin beta/gamma 1	http://www.genome.jp/dbget-bin/www_bget?ko:K05692	Q8X119	657	2.3e-67	Actin OS=Exophiala dermatitidis PE=3 SV=1	PF06723	MreB/Mbl protein	GO:0000902	cell morphogenesis	--	--	--	--	KOG0676	Actin and related proteins	0.63333	0.99885	2.2447	0.0074208	1.7497	0.16068	blast,frame:-1 start:1258 end:173
Cluster-16329.121953	564	756	1624	880	24.01	33.46	65.95	32.9	1810	3126198	EKC34434.1	511	7.3e-49	hypothetical protein CGI_10025796 [Crassostrea gigas]	--	--	--	--	--	--	--	--	--	--	--	--	--	--	--	--	--	--	--	--	--	--	--	-0.57754	0.99885	-1.5211	4.67e-06	-0.35589	0.99981	blast,frame:-1 start:1693 end:2
Cluster-16329.122017	1734.31	323	690.03	1433.63	8.2	1.59	3.11	5.95	14100	10502187	OWF53026.1	8663	0	Fibrocystin-L [Mizuhopecten yessoensis]	XM_013549884.1	XM_013549884	86	1.31603e-33	PREDICTED: Lingula anatina fibrocystin-L-like (LOC106170140), transcript variant X2, mRNA	--	--	--	--	Q86WI1	6206	0	Fibrocystin-L OS=Homo sapiens GN=PKHD1L1 PE=2 SV=2	PF05433//PF01833	Glycine zipper 2TM domain//IPT/TIG domain	--	--	GO:0005515	protein binding	GO:0019867	outer membrane	--	--	2.2699	1.2262e-13	1.3343	1.8868e-06	0.56061	0.99981	blast,frame:2 start:2 end:13777
Cluster-16329.122151	142	610	224	150	3.76	16.82	5.66	3.49	2742	11096514	XP_022338257.1	1148	1.5e-122	nuclear hormone receptor HR96-like isoform X2 [Crassostrea virginica]	AY799997.1	AY799997	55	4.3313e-17	Tridacna gigas carbonic anhydrase gene, exons 12, 13 and partial cds	K08539	VDR, NR1I1	vitamin D3 receptor	http://www.genome.jp/dbget-bin/www_bget?ko:K08539	P48281	430	1e-40	Vitamin D3 receptor OS=Mus musculus GN=Vdr PE=1 SV=2	PF00104//PF00105	Ligand-binding domain of nuclear hormone receptor//Zinc finger, C4 type (two domains)	GO:0043401//GO:0006355	steroid hormone mediated signaling pathway//regulation of transcription, DNA-templated	GO:0008270//GO:0003700//GO:0043565	zinc ion binding//transcription factor activity, sequence-specific DNA binding//sequence-specific DNA binding	GO:0005634//GO:0005667	nucleus//transcription factor complex	KOG3575	FOG: Hormone receptors	-2.2578	0.00036464	-0.65293	0.99897	0.20685	0.99981	blast,frame:2 start:356 end:2266
Cluster-16329.122215	164.12	716.02	602.61	254.08	25.68	115.54	90.57	35.03	692	--	--	--	--	--	--	--	--	--	--	--	--	--	--	--	--	--	--	--	--	--	--	--	--	--	--	--	--	-2.2801	5e-05	-1.8718	0.0067158	-0.34461	0.99981	estscan,start:372 end:253; minus strand
Cluster-16329.122276	2007	671	1982	3146.1	65.28	22.71	61.47	89.85	2284	10537849	XP_021371932.1	1066	4.1e-113	ferric-chelate reductase 1-like [Mizuhopecten yessoensis]	--	--	--	--	--	--	--	--	--	A2VE04	488	1.6e-47	Ferric-chelate reductase 1 OS=Bos taurus GN=FRRS1 PE=2 SV=1	PF03188	Eukaryotic cytochrome b561	--	--	--	--	GO:0016021	integral component of membrane	KOG4293	Predicted membrane protein, contains DoH and Cytochrome b-561/ferric reductase transmembrane domains	1.4258	1.5799e-08	0.022757	0.99897	-0.3626	0.39838	blast,frame:3 start:3 end:1814
Cluster-16329.122292	1369	352	350	1558	28.38	7.6	6.91	28.35	3427	5354178	XP_011447164.1	2161	6.5e-240	PREDICTED: trifunctional enzyme subunit alpha, mitochondrial-like [Crassostrea gigas]	--	--	--	--	--	K07515	HADHA	enoyl-CoA hydratase / long-chain 3-hydroxyacyl-CoA dehydrogenase	http://www.genome.jp/dbget-bin/www_bget?ko:K07515	Q8BMS1	2089	5.3e-233	Trifunctional enzyme subunit alpha, mitochondrial OS=Mus musculus GN=Hadha PE=1 SV=1	PF02737//PF00108//PF00977//PF00378//PF16113//PF03446//PF00725	3-hydroxyacyl-CoA dehydrogenase, NAD binding domain//Thiolase, N-terminal domain//Histidine biosynthesis protein//Enoyl-CoA hydratase/isomerase//Enoyl-CoA hydratase/isomerase//NAD binding domain of 6-phosphogluconate dehydrogenase//3-hydroxyacyl-CoA dehydrogenase, C-terminal domain	GO:0006554//GO:0006568//GO:0008152//GO:0006574//GO:0019521//GO:0006098//GO:0055114//GO:0006550//GO:0006552//GO:0006633//GO:0018874//GO:0000105//GO:0006631	lysine catabolic process//tryptophan metabolic process//metabolic process//valine catabolic process//D-gluconate metabolic process//pentose-phosphate shunt//oxidation-reduction process//isoleucine catabolic process//leucine catabolic process//fatty acid biosynthetic process//benzoate metabolic process//histidine biosynthetic process//fatty acid metabolic process	GO:0003824//GO:0003857//GO:0004616//GO:0016747//GO:0016491//GO:0016836	catalytic activity//3-hydroxyacyl-CoA dehydrogenase activity//phosphogluconate dehydrogenase (decarboxylating) activity//transferase activity, transferring acyl groDOWNs other than amino-acyl groDOWNs//oxidoreductase activity//hydro-lyase activity	--	--	KOG1683	Hydroxyacyl-CoA dehydrogenase/enoyl-CoA hydratase	1.8046	6.259e-08	1.9724	8.0838e-09	0.099348	0.99981	blast,frame:-3 start:2846 end:552
Cluster-16329.122393	437	116.3	128	104	3.42	0.95	0.95	0.71	8624	11066360	XP_022311518.1	2751	6.3e-308	multiple epidermal growth factor-like domains protein 6 isoform X2 [Crassostrea virginica]	--	--	--	--	--	--	--	--	--	Q80V70	949	2.1e-100	Multiple epidermal growth factor-like domains protein 6 OS=Mus musculus GN=Megf6 PE=2 SV=3	PF08290	Hepatitis core protein, putative zinc finger	GO:0009405	pathogenesis	GO:0005198	structural molecule activity	--	--	--	--	1.7549	0.033302	1.7762	0.031662	2.357	0.010518	blast,frame:-3 start:8439 end:1465
Cluster-16329.122506	648	1184	1242	613	19.5	37.08	35.64	16.2	2446	11103125	XP_022345614.1	2262	9e-252	LOW QUALITY PROTEIN: methylenetetrahydrofolate reductase-like [Crassostrea virginica]	XM_013529360.1	XM_013529360	95	2.24094e-39	PREDICTED: Lingula anatina methylenetetrahydrofolate reductase-like (LOC106154846), mRNA	K00297	metF, MTHFR	methylenetetrahydrofolate reductase (NADPH)	http://www.genome.jp/dbget-bin/www_bget?ko:K00297	Q5I598	1961	2.7e-218	Methylenetetrahydrofolate reductase OS=Bos taurus GN=MTHFR PE=2 SV=1	PF02219	Methylenetetrahydrofolate reductase	GO:0055114//GO:0046653//GO:0006555	oxidation-reduction process//tetrahydrofolate metabolic process//methionine metabolic process	GO:0004489	methylenetetrahydrofolate reductase (NAD(P)H) activity	--	--	KOG0564	5,10-methylenetetrahydrofolate reductase	-1.0245	0.036417	-0.93393	0.076218	0.36603	0.99981	blast,frame:-1 start:2302 end:326
Cluster-16329.122573	681.19	1679.02	3224	1040.07	38.46	98.47	173.83	51.6	1432	3310617	ELU05557.1	462	2.8e-43	hypothetical protein CAPTEDRAFT_164179 [Capitella teleta]	--	--	--	--	--	K07422	CYP2U1	cytochrome P450 family 2 subfamily U polypeptide 1	http://www.genome.jp/dbget-bin/www_bget?ko:K07422	Q0IIF9	469	1.6e-45	Cytochrome P450 2U1 OS=Bos taurus GN=CYP2U1 PE=2 SV=1	PF00067	Cytochrome P450	GO:0055114	oxidation-reduction process	GO:0005506//GO:0020037//GO:0016705	iron ion binding//heme binding//oxidoreductase activity, acting on paired donors, with incorporation or reduction of molecular oxygen	--	--	--	--	-1.4563	3.5312e-06	-2.238	2.6233e-22	-0.32463	0.99981	estscan,start:1432 end:839; minus strand
Cluster-16329.122574	331	774.98	1835.97	572	22.76	55.3	120.63	34.57	1225	5366834	XP_011422377.1	496	2.7e-47	PREDICTED: cytochrome P450 2J6 [Crassostrea gigas]	--	--	--	--	--	K07418	CYP2J	cytochrome P450 family 2 subfamily J	http://www.genome.jp/dbget-bin/www_bget?ko:K07418	O54750	410	9.4e-39	Cytochrome P450 2J6 OS=Mus musculus GN=Cyp2j6 PE=2 SV=2	PF00067	Cytochrome P450	GO:0055114	oxidation-reduction process	GO:0016705//GO:0020037//GO:0005506	oxidoreductase activity, acting on paired donors, with incorporation or reduction of molecular oxygen//heme binding//iron ion binding	--	--	--	--	-1.3822	0.020201	-2.467	4.2908e-14	-0.50326	0.99981	estscan,start:1225 end:350; minus strand
Cluster-16329.122578	1211.75	1867	2258	1724	23.71	38.04	42.1	29.61	3615	11073059	XP_022306442.1	428	6.1e-39	vasopressin V1b receptor-like [Crassostrea virginica]	--	--	--	--	--	--	--	--	--	O54798	148	6.7e-08	Bombesin receptor subtype-3 OS=Mus musculus GN=Brs3 PE=2 SV=1	PF00001	7 transmembrane receptor (rhodopsin family)	GO:0007186	G-protein coDOWNled receptor signaling pathway	GO:0004930	G-protein coDOWNled receptor activity	GO:0016021	integral component of membrane	--	--	-0.77848	0.054232	-0.89328	0.0031427	-0.22275	0.99981	blast,frame:-3 start:2611 end:1106
Cluster-16329.122642	231	387	649	397	29.63	51.29	79.82	44.82	784	--	--	--	--	--	--	--	--	--	--	--	--	--	--	--	--	--	--	PF08053	Tryptophanase operon leader peptide	GO:0031556//GO:0031554	transcriptional attenuation by ribosome//regulation of DNA-templated transcription, termination	--	--	--	--	--	--	-0.89929	0.99885	-1.4857	0.037212	-0.49533	0.99981	--
Cluster-16329.122778	155	908.83	747	250	6.86	41.82	31.55	9.72	1751	11076027	XP_022315498.1	551	1.6e-53	ADP-ribosylation factor-like [Crassostrea virginica]	--	--	--	--	--	K07937	ARF1	ADP-ribosylation factor 1	http://www.genome.jp/dbget-bin/www_bget?ko:K07937	P22274	485	2.7e-47	ADP-ribosylation factor OS=Candida albicans (strain SC5314 / ATCC MYA-2876) GN=ARF1 PE=3 SV=4	PF08477//PF03193//PF00025//PF00503//PF00071//PF01926//PF01967//PF04670//PF00448	Ras of Complex, Roc, domain of DAPkinase//Protein of unknown function, DUF258//ADP-ribosylation factor family//G-protein alpha subunit//Ras family//50S ribosome-binding GTPase//MoaC family//Gtr1/RagA G protein conserved region//SRP54-type protein, GTPase domain	GO:0006614//GO:0007165//GO:0006777//GO:0007264//GO:0007186	SRP-dependent cotranslational protein targeting to membrane//signal transduction//Mo-molybdopterin cofactor biosynthetic process//small GTPase mediated signal transduction//G-protein coDOWNled receptor signaling pathway	GO:0003924//GO:0019001//GO:0031683//GO:0005525//GO:0004871	GTPase activity//guanyl nucleotide binding//G-protein beta/gamma-subunit complex binding//GTP binding//signal transducer activity	--	--	KOG0070	GTP-binding ADP-ribosylation factor Arf1	-2.7066	3.9869e-08	-2.2642	7.8195e-05	-0.40374	0.99981	blast,frame:3 start:468 end:1109
Cluster-16329.122869	299.98	39	39	554	11.12	1.5	1.38	18.03	2038	3779318	ESO98845.1	1244	8.3e-134	hypothetical protein LOTGIDRAFT_231209 [Lottia gigantea]	--	--	--	--	--	--	--	--	--	--	--	--	--	--	--	--	--	--	--	--	--	--	--	2.7885	0.013106	2.948	0.0090176	-0.5991	0.99981	blast,frame:1 start:1 end:1659
Cluster-16329.122884	22	457	172.01	461	0.78	16.83	5.81	14.33	2121	--	--	--	--	--	--	--	--	--	--	--	--	--	--	--	--	--	--	PF00647	Elongation factor 1 gamma, conserved domain	GO:0006448//GO:0006414	regulation of translational elongation//translational elongation	GO:0003746	translation elongation factor activity	GO:0005840	ribosome	--	--	-4.5315	3.8007e-06	-2.9622	0.2219	-4.1033	8.7022e-05	estscan,start:1622 end:1475; minus strand
Cluster-16329.122935	142	75	613	167	6.92	3.8	28.53	7.15	1615	10524687	XP_021357349.1	1324	3.5e-143	3-ketoacyl-CoA thiolase B, peroxisomal-like [Mizuhopecten yessoensis]	--	--	--	--	--	K07513	ACAA1	acetyl-CoA acyltransferase 1	http://www.genome.jp/dbget-bin/www_bget?ko:K07513	P07871	1249	6.4e-136	3-ketoacyl-CoA thiolase B, peroxisomal OS=Rattus norvegicus GN=Acaa1b PE=1 SV=2	PF08541//PF02803//PF00108	3-Oxoacyl-[acyl-carrier-protein (ACP)] synthase III C terminal//Thiolase, C-terminal domain//Thiolase, N-terminal domain	GO:0008610//GO:0008152	lipid biosynthetic process//metabolic process	GO:0016747	transferase activity, transferring acyl groDOWNs other than amino-acyl groDOWNs	--	--	KOG1389	3-oxoacyl CoA thiolase	0.76608	0.99885	-2.1053	0.0015707	0.051964	0.99981	blast,frame:2 start:2 end:1291
Cluster-16329.123001	6	29	80	284.81	0.94	4.68	12.02	39.26	692	--	--	--	--	--	--	--	--	--	--	--	--	--	--	--	--	--	--	--	--	--	--	--	--	--	--	--	--	-2.4279	0.99885	-3.7323	0.86756	-5.283	0.0049686	--
Cluster-16329.123013	120	420	312	214	3.7	13.47	9.17	5.79	2395	6123216	XP_013082556.1	872	1.3e-90	PREDICTED: uncharacterized protein LOC106067829 [Biomphalaria glabrata]	--	--	--	--	--	--	--	--	--	Q9D4H1	131	4.1e-06	Exocyst complex component 2 OS=Mus musculus GN=Exoc2 PE=1 SV=1	PF01833//PF00168//PF00170//PF06005//PF04977	IPT/TIG domain//C2 domain//bZIP transcription factor//Protein of unknown function (DUF904)//Septum formation initiator	GO:0000917//GO:0043093//GO:0006355//GO:0007049	barrier septum assembly//FtsZ-dependent cytokinesis//regulation of transcription, DNA-templated//cell cycle	GO:0003700//GO:0005515//GO:0043565	transcription factor activity, sequence-specific DNA binding//protein binding//sequence-specific DNA binding	GO:0005737//GO:0005667	cytoplasm//transcription factor complex	--	--	-1.9622	0.030445	-1.3738	0.70257	-0.54866	0.99981	blast,frame:2 start:170 end:1666
Cluster-16329.123030	1219.37	6010.56	3439.69	1595.92	113.93	581.72	307.54	131.15	974	--	--	--	--	--	AY799996.1	AY799996	63	5.36926e-22	Tridacna gigas carbonic anhydrase gene, exon 11 and partial cds	--	--	--	--	--	--	--	--	--	--	--	--	--	--	--	--	--	--	-2.4562	2.6308e-51	-1.4915	5.2853e-13	-0.10233	0.99981	estscan,start:88 end:1; minus strand
Cluster-16329.123031	2325	9657	7280	3183	177.62	765.16	531.69	213.77	1130	4026338	AHF21789.1	645	1.3e-64	sDOWNpressor of cytokine signalling-2 [Ruditapes philippinarum]	--	--	--	--	--	K04695	SOCS2, CIS2	sDOWNpressor of cytokine signaling 2	http://www.genome.jp/dbget-bin/www_bget?ko:K04695	Q9PW70	276	3e-23	Cytokine-inducible SH2-containing protein OS=Gallus gallus GN=CISH PE=2 SV=1	PF07525	SOCS box	GO:0035556	intracellular signal transduction	--	--	--	--	--	--	-2.2092	1.9816e-72	-1.642	6.0384e-33	-0.16724	0.99981	blast,frame:-1 start:1130 end:348
Cluster-16329.123032	127.07	156.75	498	215	45.55	57.13	173.49	68.24	456	--	--	--	--	--	--	--	--	--	--	--	--	--	--	--	--	--	--	--	--	--	--	--	--	--	--	--	--	-0.45769	0.99885	-1.9658	0.015319	-0.47279	0.99981	--
Cluster-16329.123033	120.56	740.41	603.94	223.08	60.15	372.11	295.02	98.79	404	--	--	--	--	--	--	--	--	--	--	--	--	--	--	--	--	--	--	--	--	--	--	--	--	--	--	--	--	-2.7734	1.0075e-06	-2.32	0.00056683	-0.60189	0.99981	--
Cluster-16329.12308	100	1041	436	261.01	1.69	18.37	7.04	3.88	4133	5358104	XP_011453578.1	1192	1.8e-127	PREDICTED: 1,25-dihydroxyvitamin D..3.. 24-hydroxylase, mitochondrial [Crassostrea gigas]	--	--	--	--	--	K07438	CYP27B1	calcidiol 1-monooxygenase (25-hydroxyvitamin D3 1alpha-hydroxylase)	http://www.genome.jp/dbget-bin/www_bget?ko:K07438	O15528	787	6.1e-82	25-hydroxyvitamin D-1 alpha hydroxylase, mitochondrial OS=Homo sapiens GN=CYP27B1 PE=1 SV=1	PF00560//PF13516//PF00067//PF03343//PF13855//PF13411	Leucine Rich Repeat//Leucine Rich repeat//Cytochrome P450//SART-1 family//Leucine rich repeat//MerR HTH family regulatory protein	GO:0006355//GO:0055114//GO:0000398	regulation of transcription, DNA-templated//oxidation-reduction process//mRNA splicing, via spliceosome	GO:0016705//GO:0005515//GO:0020037//GO:0005506//GO:0003677	oxidoreductase activity, acting on paired donors, with incorporation or reduction of molecular oxygen//protein binding//heme binding//iron ion binding//DNA binding	--	--	--	--	-3.5347	2.1301e-12	-2.1197	0.018407	-1.0982	0.99981	blast,frame:3 start:267 end:1928
Cluster-16329.123107	223	14	40	50	3.91	0.26	0.67	0.77	3998	1561347	EEN58461.1	1210	1.4e-129	hypothetical protein BRAFLDRAFT_63459 [Branchiostoma floridae]	--	--	--	--	--	K02599	NOTCH1	Notch 1	http://www.genome.jp/dbget-bin/www_bget?ko:K02599	P10079	1116	4.2e-120	Fibropellin-1 OS=Strongylocentrotus purpuratus GN=EGF1 PE=1 SV=2	PF07645//PF00008	Calcium-binding EGF domain//EGF-like domain	--	--	GO:0005509//GO:0005515	calcium ion binding//protein binding	--	--	--	--	3.8387	0.016904	2.4836	0.11519	2.443	0.29315	blast,frame:-3 start:3825 end:1198
Cluster-16329.123165	530.03	120.06	149.41	743.01	15.26	3.6	4.1	18.79	2544	11089234	XP_022330158.1	2648	1.6e-296	pyruvate carboxylase, mitochondrial-like isoform X1 [Crassostrea virginica]	XM_013306725.1	XM_013306725	107	4.97711e-46	PREDICTED: Papilio xuthus pyruvate carboxylase, mitochondrial (LOC106113774), transcript variant X3, mRNA	K01958	PC, pyc	pyruvate carboxylase	http://www.genome.jp/dbget-bin/www_bget?ko:K01958	P52873	2325	1.7e-260	Pyruvate carboxylase, mitochondrial OS=Rattus norvegicus GN=Pc PE=1 SV=2	PF12409//PF07478//PF02655//PF02786//PF16934//PF16519	P5-type ATPase cation transporter//D-ala D-ala ligase C-terminus//ATP-grasp domain//Carbamoyl-phosphate synthase L chain, ATP binding domain//Two-component Enterococcus faecalis cytolysin (EFC)//Tetramerisation domain of TRPM	GO:0050830//GO:0006812//GO:0051262//GO:0009252//GO:0046436	defense response to Gram-positive bacterium//cation transport//protein tetramerization//peptidoglycan biosynthetic process//D-alanine metabolic process	GO:0005524//GO:0016887//GO:0046872//GO:0008716	ATP binding//ATPase activity//metal ion binding//D-alanine-D-alanine ligase activity	GO:0016021	integral component of membrane	KOG0369	Pyruvate carboxylase	1.9875	0.0030866	1.8315	0.0072419	-0.20139	0.99981	blast,frame:-1 start:2337 end:208
Cluster-16329.123280	52	304	78	30	1.74	10.59	2.49	0.88	2227	11084945	XP_022325379.1	233	1.5e-16	uncharacterized protein LOC111125655 isoform X2 [Crassostrea virginica]	--	--	--	--	--	--	--	--	--	--	--	--	--	--	--	--	--	--	--	--	--	--	--	-2.7023	0.018127	-0.58029	0.99897	1.0795	0.99981	blast,frame:2 start:155 end:1273
Cluster-16329.123301	0	1	188	0	0	0.08	13.57	0	1140	--	--	--	--	--	AY799997.1	AY799997	77	1.04e-29	Tridacna gigas carbonic anhydrase gene, exons 12, 13 and partial cds	--	--	--	--	--	--	--	--	--	--	--	--	--	--	--	--	--	--	NA	NA	-4.5811	0.036675	NA	NA	estscan,start:228 end:382
Cluster-16329.123302	4	1	599	1	0.08	0.02	11.92	0.02	3403	10516073	XP_021347779.1	851	5.2e-88	uncharacterized protein LOC110446786 [Mizuhopecten yessoensis]	--	--	--	--	--	--	--	--	--	Q9HAR2	552	8.9e-55	Latrophilin-3 OS=Homo sapiens GN=LPHN3 PE=2 SV=2	PF00002//PF02793//PF01825	7 transmembrane receptor (Secretin family)//Hormone receptor domain//GPCR proteolysis site, GPS, motif	GO:0007186	G-protein coDOWNled receptor signaling pathway	GO:0004930	G-protein coDOWNled receptor activity	GO:0016021//GO:0016020	integral component of membrane//membrane	--	--	1.8452	0.99885	-7.2217	1.3e-07	2.2859	0.99981	blast,frame:2 start:200 end:2998
Cluster-16329.12347	455	382	137	262	60.61	52.56	17.51	30.73	765	--	--	--	--	--	--	--	--	--	--	--	--	--	--	--	--	--	--	--	--	--	--	--	--	--	--	--	--	0.097447	0.99885	1.7364	0.029838	1.0822	0.99981	--
Cluster-16329.123703	162.67	377.75	521.83	292.09	29.97	71.62	92.49	47.44	629	10077853	XP_019919054.1	170	8.8e-10	PREDICTED: switch-associated protein 70 isoform X2 [Crassostrea gigas]	--	--	--	--	--	--	--	--	--	--	--	--	--	--	--	--	--	--	--	--	--	--	--	-1.3703	0.42837	-1.677	0.043949	-0.55854	0.99981	blast,frame:-1 start:629 end:3
Cluster-16329.123734	284	580.01	920	994	10.74	22.82	33.2	33.03	2002	--	--	--	--	--	AY799986.1	AY799986	66	2.42e-23	Tridacna gigas carbonic anhydrase gene, exon 1 and partial cds	--	--	--	--	--	--	--	--	--	--	--	--	--	--	--	--	--	--	-1.185	0.25117	-1.6911	0.00065492	-1.5214	0.0012741	--
Cluster-16329.123918	36	386	7739.68	595	0.98	10.94	200.97	14.23	2674	--	--	--	--	--	AY799997.1	AY799997	68	2.50556e-24	Tridacna gigas carbonic anhydrase gene, exons 12, 13 and partial cds	--	--	--	--	--	--	--	--	--	--	--	--	--	--	--	--	--	--	-3.5774	0.00024606	-7.7435	3.2152e-102	-3.7609	5.0125e-06	--
Cluster-16329.123954	1	411	8	9	0.05	23.05	0.41	0.43	1485	--	--	--	--	--	--	--	--	--	--	--	--	--	--	--	--	--	--	--	--	--	--	--	--	--	--	--	--	-8.8378	9.8794e-05	-2.9953	0.99897	-2.884	0.99981	estscan,start:1142 end:1192
Cluster-16329.124043	216	77	0	26	116.42	41.71	0	12.45	394	--	--	--	--	--	--	--	--	--	--	--	--	--	--	--	--	--	--	--	--	--	--	--	--	--	--	--	--	1.3333	0.99885	4.7861	0.0098691	3.3404	0.078297	--
Cluster-16329.124045	633.02	267	24	92	38.94	17.05	1.41	4.97	1337	--	--	--	--	--	AY799997.1	AY799997	68	1.24e-24	Tridacna gigas carbonic anhydrase gene, exons 12, 13 and partial cds	--	--	--	--	--	--	--	--	--	--	--	--	--	--	--	--	--	--	1.0906	0.13225	4.7258	1.15e-08	3.0685	6.97e-06	--
Cluster-16329.124046	1287	311	57	134	43.1	10.84	1.82	3.94	2226	10506025	OWF56864.1	937	3.6e-98	Spermatogenesis-associated protein 13 [Mizuhopecten yessoensis]	--	--	--	--	--	K05769	ARHGEF4_29, ASEF1_2	Rho guanine nucleotide exchange factor 4/29	http://www.genome.jp/dbget-bin/www_bget?ko:K05769	Q9QX73	685	2.2e-70	Rho guanine nucleotide exchange factor 9 OS=Rattus norvegicus GN=Arhgef9 PE=1 SV=1	PF06017	Unconventional myosin tail, actin- and lipid-binding	--	--	GO:0003774	motor activity	GO:0016459	myosin complex	--	--	1.8942	6.3297e-08	4.5016	6.6199e-18	3.5496	1.1072e-14	estscan,start:2226 end:1806; minus strand
Cluster-16329.124100	198	0	0	0	31.13	0	0	0	690	--	--	--	--	--	--	--	--	--	--	--	--	--	--	--	--	--	--	--	--	--	--	--	--	--	--	--	--	4.6468	0.019871	4.6606	0.018284	4.7425	0.034391	estscan,start:690 end:459; minus strand
Cluster-16329.124134	203	709	470	303	11.3	40.98	24.97	14.81	1449	--	--	--	--	--	--	--	--	--	--	--	--	--	--	--	--	--	--	--	--	--	--	--	--	--	--	--	--	-1.9592	0.0005693	-1.2065	0.45853	-0.29192	0.99981	--
Cluster-16329.124162	191.02	74	342	713	2.71	1.1	4.63	8.89	4876	10070151	XP_019924865.1	995	1.5e-104	PREDICTED: period circadian protein isoform X2 [Crassostrea gigas]	--	--	--	--	--	K02633	PER2	period circadian protein 2	http://www.genome.jp/dbget-bin/www_bget?ko:K02633	Q25637	522	3.9e-51	Period circadian protein OS=Periplaneta americana GN=per PE=2 SV=2	PF08447//PF00989//PF03306	PAS fold//PAS fold//Alpha-acetolactate decarboxylase	GO:0045151//GO:0006355	acetoin biosynthetic process//regulation of transcription, DNA-templated	GO:0047605//GO:0005515	acetolactate decarboxylase activity//protein binding	--	--	KOG3753	Circadian clock protein period	1.2133	0.99885	-0.8356	0.99897	-1.6143	0.011099	blast,frame:-1 start:4864 end:503
Cluster-16329.124487	919	567	300	686.83	32.27	20.71	10.05	21.18	2136	11088339	XP_022329156.1	1480	3.7e-161	lamin-B receptor-like [Crassostrea virginica]	--	--	--	--	--	K19532	LBR	lamin-B receptor	http://www.genome.jp/dbget-bin/www_bget?ko:K19532	P23913	1174	4.2e-127	Lamin-B receptor OS=Gallus gallus GN=LBR PE=1 SV=1	PF01222//PF04140//PF03770	Ergosterol biosynthesis ERG4/ERG24 family//Isoprenylcysteine carboxyl methyltransferase (ICMT) family//Inositol polyphosphate kinase	GO:0006479//GO:0006481	protein methylation//C-terminal protein methylation	GO:0008440//GO:0004671	inositol-1,4,5-trisphosphate 3-kinase activity//protein C-terminal S-isoprenylcysteine carboxyl O-methyltransferase activity	GO:0016021//GO:0016020	integral component of membrane//membrane	KOG1435	Sterol reductase/lamin B receptor	0.54187	0.86055	1.6198	0.00023582	0.70603	0.99981	blast,frame:3 start:3 end:1409
Cluster-16329.124515	704	328	190	374	14.91	7.23	3.84	6.95	3360	5354846	XP_011448317.1	1933	1.7e-213	PREDICTED: cGMP-specific 3',5'-cyclic phosphodiesterase isoform X5 [Crassostrea gigas]	--	--	--	--	--	K13763	PDE6N	cGMP-specific 3',5'-cyclic phosphodiesterase, invertebrate	http://www.genome.jp/dbget-bin/www_bget?ko:K13763	B4PSS5	1420	2e-155	cGMP-specific 3',5'-cyclic phosphodiesterase OS=Drosophila yakuba GN=Pde6 PE=3 SV=1	PF13185//PF01590//PF00233//PF13492	GAF domain//GAF domain//3'5'-cyclic nucleotide phosphodiesterase//GAF domain	GO:0006144//GO:0007165	purine nucleobase metabolic process//signal transduction	GO:0005515//GO:0004114	protein binding//3',5'-cyclic-nucleotide phosphodiesterase activity	--	--	--	--	0.94703	0.19355	1.8942	0.00043727	1.1985	0.22606	blast,frame:3 start:600 end:2429
Cluster-16329.124634	879.18	1017.83	1635.02	1257.92	27.59	33.24	48.93	34.67	2357	10531856	XP_021365279.1	520	8.6e-50	receptor-type tyrosine-protein phosphatase H-like isoform X1 [Mizuhopecten yessoensis]	--	--	--	--	--	--	--	--	--	Q9UMZ3	182	5e-12	Phosphatidylinositol phosphatase PTPRQ OS=Homo sapiens GN=PTPRQ PE=1 SV=2	PF00041	Fibronectin type III domain	--	--	GO:0005515	protein binding	--	--	--	--	-0.36611	0.99885	-0.8904	0.029415	-0.23089	0.99981	blast,frame:-2 start:2197 end:2
Cluster-16329.124670	1524	581	922	1385	25.19	10.01	14.52	20.1	4228	10073275	XP_019927792.1	4591	0	PREDICTED: structural maintenance of chromosomes protein 1A [Crassostrea gigas]	XM_013556211.1	XM_013556211	330	9.01684e-170	PREDICTED: Lingula anatina structural maintenance of chromosomes protein 1A-like (LOC106174589), mRNA	K06636	SMC1	structural maintenance of chromosome 1	http://www.genome.jp/dbget-bin/www_bget?ko:K06636	O97593	3534	0	Structural maintenance of chromosomes protein 1A OS=Bos taurus GN=SMC1A PE=1 SV=1	PF06810//PF01025//PF06470//PF13304//PF00005	Phage minor structural protein GP20//GrpE//SMC proteins Flexible Hinge Domain//AAA domain, putative AbiEii toxin, Type IV TA system//ABC transporter	GO:0006457//GO:0051276	protein folding//chromosome organization	GO:0005524//GO:0000774//GO:0042803//GO:0051087//GO:0016887//GO:0005198//GO:0005515	ATP binding//adenyl-nucleotide exchange factor activity//protein homodimerization activity//chaperone binding//ATPase activity//structural molecule activity//protein binding	GO:0005694	chromosome	KOG0018	Structural maintenance of chromosome protein 1 (sister chromatid cohesion complex Cohesin, subunit SMC1)	1.2364	4.0698e-05	0.7297	0.045178	0.4239	0.99981	blast,frame:1 start:97 end:3903
Cluster-16329.124816	297	821.01	412	363	13.83	39.74	18.31	14.85	1678	11075286	XP_022314681.1	921	1.9e-96	ubiquitin domain-containing protein UBFD1-like isoform X2 [Crassostrea virginica]	XM_011458588.1	XM_011458588	135	8.87783e-62	PREDICTED: Crassostrea gigas ubiquitin domain-containing protein UBFD1-like (LOC105348965), partial mRNA	--	--	--	--	O14562	794	3.8e-83	Ubiquitin domain-containing protein UBFD1 OS=Homo sapiens GN=UBFD1 PE=1 SV=2	PF00240//PF14560	Ubiquitin family//Ubiquitin-like domain	--	--	GO:0005515	protein binding	--	--	--	--	-1.6218	0.0019947	-0.46751	0.99897	-0.0035858	0.99981	blast,frame:-3 start:1676 end:687
Cluster-16329.124892	1069	1236	2036	1533	36.46	43.85	66.22	45.91	2191	11100125	XP_022342273.1	2169	4.9e-241	LOW QUALITY PROTEIN: lysine--tRNA ligase-like [Crassostrea virginica]	XM_011563358.1	XM_011563358	111	2.56e-48	PREDICTED: Plutella xylostella lysine--tRNA ligase (LOC105391806), transcript variant X2, mRNA	K04567	KARS, lysS	lysyl-tRNA synthetase, class II	http://www.genome.jp/dbget-bin/www_bget?ko:K04567	Q99MN1	2057	1.8e-229	Lysine--tRNA ligase OS=Mus musculus GN=Kars PE=1 SV=1	PF00152//PF01336//PF01409	tRNA synthetases class II (D, K and N)//OB-fold nucleic acid binding domain//tRNA synthetases class II core domain (F)	GO:0006418//GO:0043039	tRNA aminoacylation for protein translation//tRNA aminoacylation	GO:0005524//GO:0004812//GO:0000166//GO:0000049//GO:0003676	ATP binding//aminoacyl-tRNA ligase activity//nucleotide binding//tRNA binding//nucleic acid binding	GO:0005737	cytoplasm	KOG1885	Lysyl-tRNA synthetase (class II)	-0.36426	0.99885	-0.9248	0.0043073	-0.23417	0.99981	blast,frame:-3 start:2057 end:156
Cluster-16329.124975	902.1	403.3	661.14	900.32	10.72	5	7.49	9.39	5773	11099157	XP_022341199.1	3735	0	uncharacterized protein LOC111135431 isoform X2 [Crassostrea virginica]	XM_014816201.1	XM_014816201	50	5.52397e-14	PREDICTED: Priapulus caudatus DOWNF0454 protein C12orf49 homolog (LOC106812351), mRNA	--	--	--	--	Q503V3	511	8.6e-50	DOWNF0454 protein C12orf49 homolog OS=Danio rerio GN=zgc:110063 PE=2 SV=1	PF05887	Procyclic acidic repetitive protein (PARP)	--	--	--	--	GO:0016020	membrane	KOG3136	Uncharacterized conserved protein	1.0066	0.044537	0.453	0.99897	0.28877	0.99981	blast,frame:3 start:1179 end:5438
Cluster-16329.125163	1990	1895	1480	1234	44.92	44.54	31.84	24.45	3170	11090905	XP_022332011.1	1699	2.2e-186	LOW QUALITY PROTEIN: neuronal PAS domain-containing protein 4-like [Crassostrea virginica]	--	--	--	--	--	--	--	--	--	Q8IUM7	507	1.4e-49	Neuronal PAS domain-containing protein 4 OS=Homo sapiens GN=NPAS4 PE=1 SV=1	PF00989//PF08447//PF00010	PAS fold//PAS fold//Helix-loop-helix DNA-binding domain	GO:0006355	regulation of transcription, DNA-templated	GO:0005515//GO:0046983	protein binding//protein dimerization activity	--	--	--	--	-0.084277	0.99885	0.43184	0.39188	0.97535	0.0045689	blast,frame:1 start:31 end:2763
Cluster-16329.125182	230.84	7	69	210.71	48.54	1.51	13.98	39.09	585	--	--	--	--	--	--	--	--	--	--	--	--	--	--	--	--	--	--	--	--	--	--	--	--	--	--	--	--	4.8885	0.0062834	1.7469	0.42145	0.41756	0.99981	--
Cluster-16329.12519	4	15	226.45	6	2.71	10.15	151.74	3.62	368	--	--	--	--	--	--	--	--	--	--	--	--	--	--	--	--	--	--	--	--	--	--	--	--	--	--	--	--	-2.0617	0.99885	-5.8184	0.0082399	-0.29904	0.99981	--
Cluster-16329.125275	208	494	617	418	4.08	10.09	11.53	7.2	3607	10491998	OWF42837.1	1986	1.3e-219	Dedicator of cytokinesis protein 3 [Mizuhopecten yessoensis]	--	--	--	--	--	K05727	DOCK3	dedicator of cytokinesis protein 3	http://www.genome.jp/dbget-bin/www_bget?ko:K05727	Q8IZD9	1503	5e-165	Dedicator of cytokinesis protein 3 OS=Homo sapiens GN=DOCK3 PE=1 SV=1	PF14604//PF00018	Variant SH3 domain//SH3 domain	--	--	GO:0005515	protein binding	--	--	KOG1998	Signaling protein DOCK180	-1.4028	0.15946	-1.564	0.031642	-0.721	0.99981	blast,frame:2 start:122 end:3340
Cluster-16329.125343	278	225	497	29	2.53	2.13	4.3	0.23	7467	11103640	XP_022346189.1	4278	0	uncharacterized protein LOC111138489 isoform X1 [Crassostrea virginica]	--	--	--	--	--	--	--	--	--	--	--	--	--	PF01288//PF00665	7,8-dihydro-6-hydroxymethylpterin-pyrophosphokinase (HPPK)//Integrase core domain	GO:0046656//GO:0009396//GO:0015074	folic acid biosynthetic process//folic acid-containing compound biosynthetic process//DNA integration	GO:0003848	2-amino-4-hydroxy-6-hydroxymethyldihydropteridine diphosphokinase activity	--	--	--	--	0.15031	0.99885	-0.83349	0.99897	3.5469	0.01212	blast,frame:1 start:1 end:5256
Cluster-16329.125430	2	320	1	0	0.48	78.28	0.23	0	548	--	--	--	--	--	--	--	--	--	--	--	--	--	--	--	--	--	--	--	--	--	--	--	--	--	--	--	--	-7.4768	0.0003628	1.0047	0.99897	NA	NA	--
Cluster-16329.125443	488	1309	901	763	10.09	28.2	17.76	13.86	3434	10526084	XP_021358899.1	395	3.9e-35	poly [ADP-ribose] polymerase 14-like isoform X1 [Mizuhopecten yessoensis]	--	--	--	--	--	K15261	PARP10_14_15	poly	http://www.genome.jp/dbget-bin/www_bget?ko:K15261	Q460N5	317	1.6e-27	Poly [ADP-ribose] polymerase 14 OS=Homo sapiens GN=PARP14 PE=1 SV=3	PF00643//PF13639//PF02601//PF14634//PF17123//PF00097	B-box zinc finger//Ring finger domain//Exonuclease VII, large subunit//zinc-RING finger domain//RING-like zinc finger//Zinc finger, C3HC4 type (RING finger)	GO:0006308	DNA catabolic process	GO:0005515//GO:0046872//GO:0008270//GO:0008855	protein binding//metal ion binding//zinc ion binding//exodeoxyribonuclease VII activity	GO:0009318//GO:0005622	exodeoxyribonuclease VII complex//intracellular	--	--	-1.5784	1.9991e-05	-0.87997	0.36226	-0.35888	0.99981	blast,frame:3 start:300 end:3032
Cluster-16329.125490	125	107	461	183.13	6.22	5.53	21.9	8.01	1588	4833361	XP_009054013.1	1236	5.5e-133	hypothetical protein LOTGIDRAFT_117142 [Lottia gigantea]	AY799997.1	AY799997	61	1.15e-20	Tridacna gigas carbonic anhydrase gene, exons 12, 13 and partial cds	--	--	--	--	Q6DDL7	833	1.1e-87	Protein unc-93 homolog A OS=Xenopus laevis GN=unc93a PE=2 SV=1	PF00060//PF07178//PF07690	Ligand-gated ion channel//TraL protein//Major Facilitator SDOWNerfamily	GO:0055085//GO:0007165//GO:0000746//GO:0007268//GO:0006811	transmembrane transport//signal transduction//conjugation//synaptic transmission//ion transport	GO:0004970	ionotropic glutamate receptor activity	GO:0019867//GO:0016021//GO:0016020	outer membrane//integral component of membrane//membrane	KOG3097	Predicted membrane protein	0.06947	0.99885	-1.8782	0.03518	-0.26502	0.99981	blast,frame:-3 start:1586 end:264
Cluster-16329.12570	10	137	272	102	0.8	11.4	20.87	7.2	1089	--	--	--	--	--	--	--	--	--	--	--	--	--	--	--	--	--	--	--	--	--	--	--	--	--	--	--	--	-3.931	0.1641	-4.7609	0.0027547	-3.0646	0.99981	estscan,start:990 end:1070
Cluster-16329.125716	15	1583.34	292.44	101	1.04	114.42	19.46	6.18	1213	--	--	--	--	--	AY799991.1	AY799991	58	4.05395e-19	Tridacna gigas carbonic anhydrase gene, exon 6 and partial cds	--	--	--	--	--	--	--	--	PF05063	MT-A70	GO:0006139	nucleobase-containing compound metabolic process	GO:0008168	methyltransferase activity	--	--	--	--	-6.8767	1.2486e-23	-4.2804	0.0022701	-2.4654	0.99981	estscan,start:858 end:717; minus strand
Cluster-16329.125748	1095.09	530.86	1261.25	1171.33	14.28	7.22	15.67	13.41	5285	11102251	XP_022344638.1	7134	0	U5 small nuclear ribonucleoprotein 200 kDa helicase-like [Crassostrea virginica]	XM_017940018.1	XM_017940018	430	0	PREDICTED: Habropoda laboriosa putative U5 small nuclear ribonucleoprotein 200 kDa helicase (LOC108576942), mRNA	K12854	SNRNP200, BRR2	pre-mRNA-splicing helicase BRR2	http://www.genome.jp/dbget-bin/www_bget?ko:K12854	Q6P4T2	6619	0	U5 small nuclear ribonucleoprotein 200 kDa helicase OS=Mus musculus GN=Snrnp200 PE=1 SV=1	PF01695//PF02562//PF00580//PF00437//PF04851//PF00270	IstB-like ATP binding protein//PhoH-like protein//UvrD/REP helicase N-terminal domain//Type II/IV secretion system protein//Type III restriction enzyme, res subunit//DEAD/DEAH box helicase	GO:0006810	transport	GO:0016787//GO:0003676//GO:0003677//GO:0005524	hydrolase activity//nucleic acid binding//DNA binding//ATP binding	--	--	KOG0951	RNA helicase BRR2, DEAD-box sDOWNerfamily	0.8898	0.042081	-0.19913	0.99897	0.18882	0.99981	estscan,start:1 end:5285
Cluster-16329.125864	426	886	556	434	38.43	82.81	47.99	34.43	999	5899643	XP_012944276.1	167	3.1e-09	PREDICTED: sodium- and chloride-dependent glycine transporter 1-like [Aplysia californica]	--	--	--	--	--	--	--	--	--	--	--	--	--	--	--	--	--	--	--	--	--	--	--	-1.2113	0.034286	-0.37956	0.99897	0.25908	0.99981	blast,frame:1 start:1 end:504
Cluster-16329.125912	443	125	313	449	4.74	1.39	3.19	4.21	6388	10537631	XP_021371690.1	1009	4.6e-106	protein artemis-like [Mizuhopecten yessoensis]	--	--	--	--	--	K10887	DCLRE1C, ARTEMIS, SCIDA	DNA cross-link repair 1C protein	http://www.genome.jp/dbget-bin/www_bget?ko:K10887	Q96SD1	785	1.6e-81	Protein artemis OS=Homo sapiens GN=DCLRE1C PE=1 SV=2	PF01825//PF04628	GPCR proteolysis site, GPS, motif//Sedlin, N-terminal conserved region	GO:0006888	ER to Golgi vesicle-mediated transport	--	--	GO:0005622//GO:0016020	intracellular//membrane	KOG1361	Predicted hydrolase involved in interstrand cross-link repair	1.6705	0.043885	0.50582	0.99897	0.26651	0.99981	blast,frame:-3 start:6236 end:114
Cluster-16329.126054	539	839	822	1494	15.3	24.79	22.24	37.23	2577	11093888	XP_022335310.1	1649	1.1e-180	atypical kinase COQ8B, mitochondrial-like [Crassostrea virginica]	--	--	--	--	--	K08869	ADCK, ABC1	aarF domain-containing kinase	http://www.genome.jp/dbget-bin/www_bget?ko:K08869	A3QJU3	1431	8e-157	AarF domain-containing protein kinase 4 OS=Danio rerio GN=adck4 PE=3 SV=2	PF07348	Syd protein (SUKH-2)	--	--	--	--	GO:0009898	cytoplasmic side of plasma membrane	KOG1234	ABC (ATP binding cassette) 1 protein	-0.79323	0.68903	-0.60418	0.99897	-1.1849	0.0007143	blast,frame:3 start:6 end:2063
Cluster-16329.126094	279	12	57.95	46	57.01	2.52	11.41	8.29	594	--	--	--	--	--	--	--	--	--	--	--	--	--	--	--	--	--	--	--	--	--	--	--	--	--	--	--	--	4.3843	0.0018809	2.2721	0.066081	2.8865	0.042151	--
Cluster-16329.126099	563.76	965.41	1205.04	552.31	45.97	81.62	93.97	39.6	1076	6779089	ALL27415.1	265	1.5e-20	phage lysozyme 2 [Solen strictus]	--	--	--	--	--	--	--	--	--	--	--	--	--	PF05196	PTN/MK heparin-binding protein family, N-terminal domain	GO:0008283//GO:0040007//GO:0007165	cell proliferation//growth//signal transduction	GO:0008083	growth factor activity	--	--	--	--	-0.93091	0.19981	-1.0913	0.020453	0.31552	0.99981	blast,frame:-1 start:1076 end:3
Cluster-16329.126100	656	1149	1522	647	75.14	136.13	167.05	65.22	845	11070995	XP_022343816.1	258	7.4e-20	uncharacterized protein LOC111136926 [Crassostrea virginica]	--	--	--	--	--	--	--	--	--	--	--	--	--	--	--	--	--	--	--	--	--	--	--	-0.96346	0.076279	-1.2095	0.00089512	0.30585	0.99981	blast,frame:-2 start:844 end:146
Cluster-16329.126120	785	1863	505.91	825.47	15.4	38.06	9.46	14.22	3606	--	--	--	--	--	AY799997.1	AY799997	40	1.2457e-08	Tridacna gigas carbonic anhydrase gene, exons 12, 13 and partial cds	--	--	--	--	--	--	--	--	--	--	--	--	--	--	--	--	--	--	-1.4017	1.8626e-06	0.63848	0.77923	0.2134	0.99981	--
Cluster-16329.126196	306.03	119	182	864.31	8.19	3.31	4.64	20.3	2718	5343239	XP_011429547.1	502	1.2e-47	PREDICTED: multiple epidermal growth factor-like domains protein 6 [Crassostrea gigas]	--	--	--	--	--	--	--	--	--	Q92824	268	6.1e-22	Proprotein convertase subtilisin/kexin type 5 OS=Homo sapiens GN=PCSK5 PE=1 SV=4	PF09119	SicP binding	--	--	--	--	GO:0005615	extracellular space	--	--	1.2079	0.71156	0.75441	0.99897	-1.212	0.042151	blast,frame:-3 start:2716 end:833
Cluster-16329.126309	898	1639	1662	958	154.15	289.82	274.28	144.95	655	--	--	--	--	--	--	--	--	--	--	--	--	--	--	--	--	--	--	--	--	--	--	--	--	--	--	--	--	-1.0229	0.0043453	-0.88346	0.02913	0.19261	0.99981	--
Cluster-16329.12646	276.81	30.88	40.36	29.89	11.28	1.31	1.57	1.07	1879	--	--	--	--	--	AY799996.1	AY799996	100	2.84986e-42	Tridacna gigas carbonic anhydrase gene, exon 11 and partial cds	--	--	--	--	--	--	--	--	PF03153//PF06524//PF04147	Transcription factor IIA, alpha/beta subunit//NOA36 protein//Nop14-like family	GO:0006367	transcription initiation from RNA polymerase II promoter	GO:0008270	zinc ion binding	GO:0032040//GO:0005672//GO:0005634	small-subunit processome//transcription factor TFIIA complex//nucleus	--	--	3.0093	0.013896	2.7826	0.021606	3.4971	0.013472	estscan,start:1 end:506
Cluster-16329.126548	102	526	17.01	102.24	75.03	384.76	12.39	66.92	360	--	--	--	--	--	--	--	--	--	--	--	--	--	--	Q8BNX1	132	4.8e-07	C-type lectin domain family 4 member G OS=Mus musculus GN=Clec4g PE=2 SV=1	--	--	--	--	--	--	--	--	--	--	-2.5213	0.00040333	2.5888	0.87069	0.28253	0.99981	blast,frame:-1 start:327 end:1
Cluster-16329.126577	294.99	71	54	144	30.43	7.58	5.33	13.07	908	11140019	ATC20498.1	268	5.5e-21	carbonic anhydrase 2 [Tridacna squamosa]	--	--	--	--	--	--	--	--	--	P43166	130	2e-06	Carbonic anhydrase 7 OS=Homo sapiens GN=CA7 PE=1 SV=1	PF01405//PF14528	Photosystem II reaction centre T protein//LAGLIDADG-like domain	GO:0015979	photosynthesis	GO:0004519	endonuclease activity	GO:0009523//GO:0009539//GO:0016020	photosystem II//photosystem II reaction center//membrane	--	--	1.8999	0.13369	2.4543	0.031902	1.3205	0.99981	estscan,start:794 end:908
Cluster-16329.126610	77.84	290	748.1	127	3.33	12.9	30.54	4.77	1802	4841945	XP_009062597.1	176	5.1e-10	hypothetical protein LOTGIDRAFT_166878 [Lottia gigantea]	--	--	--	--	--	--	--	--	--	--	--	--	--	--	--	--	--	--	--	--	--	--	--	-2.0523	0.13316	-3.26	1.83e-07	-0.42032	0.99981	--
Cluster-16329.126712	655.01	100.9	279.34	1004.42	34.34	5.5	13.98	46.27	1521	--	--	--	--	--	AY799996.1	AY799996	42	4.00962e-10	Tridacna gigas carbonic anhydrase gene, exon 11 and partial cds	--	--	--	--	--	--	--	--	PF03894//PF15168	D-xylulose 5-phosphate/D-fructose 6-phosphate phosphoketolase//Triple QxxK/R motif-containing protein family	GO:0005975	carbohydrate metabolic process	GO:0016832	aldehyde-lyase activity	GO:0005789	endoplasmic reticulum membrane	--	--	2.5437	1.6025e-05	1.2342	0.054042	-0.33085	0.99981	estscan,start:57 end:1; minus strand
Cluster-16329.126833	2668	3063	1013	4416	210.46	250.56	76.41	306.27	1103	10757465	XP_022097781.1	138	7.9e-06	uncharacterized protein LOC110983122 [Acanthaster planci]	--	--	--	--	--	--	--	--	--	--	--	--	--	--	--	--	--	--	--	--	--	--	--	-0.35403	0.99885	1.4018	5.29e-11	-0.44106	0.019782	blast,frame:1 start:1 end:1101
Cluster-16329.126928	32	675	77	69	7.98	172.53	18.55	15.2	536	--	--	--	--	--	--	--	--	--	--	--	--	--	--	--	--	--	--	--	--	--	--	--	--	--	--	--	--	-4.5536	2.4516e-09	-1.2621	0.99897	-0.8226	0.99981	estscan,start:397 end:536
Cluster-16329.126936	70	192.18	339.05	153	1.15	3.3	5.33	2.21	4239	5357713	XP_011452897.1	936	8.9e-98	PREDICTED: uncharacterized protein LOC105346122 [Crassostrea gigas]	--	--	--	--	--	K06058	DTX	deltex	http://www.genome.jp/dbget-bin/www_bget?ko:K06058	Q80V91	541	2.1e-53	Probable E3 ubiquitin-protein ligase DTX3 OS=Mus musculus GN=Dtx3 PE=2 SV=2	PF17123//PF08172//PF12678//PF00097//PF13639//PF11789//PF14634	RING-like zinc finger//CASP C terminal//RING-H2 zinc finger//Zinc finger, C3HC4 type (RING finger)//Ring finger domain//Zinc-finger of the MIZ type in Nse subunit//zinc-RING finger domain	GO:0006891	intra-Golgi vesicle-mediated transport	GO:0008270//GO:0005515//GO:0046872	zinc ion binding//protein binding//metal ion binding	GO:0030173	integral component of Golgi membrane	--	--	-1.6119	0.9951	-2.2714	0.045993	-0.84218	0.99981	blast,frame:3 start:3 end:3803
Cluster-16329.126984	32.84	400	29	35	0.97	12.32	0.82	0.91	2483	--	--	--	--	--	--	--	--	--	--	--	--	--	--	--	--	--	--	--	--	--	--	--	--	--	--	--	--	-3.7613	0.00010503	0.18407	0.99897	0.19402	0.99981	estscan,start:2221 end:1715; minus strand
Cluster-16329.127125	428.99	502.43	336.33	1471.85	57.74	69.84	43.42	174.42	760	10545480	XP_021338859.1	473	7.8e-45	phosphoenolpyruvate carboxykinase [GTP]-like [Mizuhopecten yessoensis]	--	--	--	--	--	K01596	E4.1.1.32, pckA, PCK	phosphoenolpyruvate carboxykinase (GTP)	http://www.genome.jp/dbget-bin/www_bget?ko:K01596	P29190	435	7.4e-42	Phosphoenolpyruvate carboxykinase [GTP] OS=Haemonchus contortus GN=PEPCK PE=2 SV=1	PF00821	Phosphoenolpyruvate carboxykinase	GO:0006094	gluconeogenesis	GO:0005525//GO:0004611	GTP binding//phosphoenolpyruvate carboxykinase activity	--	--	KOG3749	Phosphoenolpyruvate carboxykinase	-0.38283	0.99885	0.35574	0.99897	-1.4927	1.65e-05	blast,frame:2 start:2 end:409
Cluster-16329.127202	433	995	1071	1598	84.53	199.75	201.27	275.12	609	11083435	XP_022323721.1	300	7.2e-25	low-density lipoprotein receptor-related protein 1B-like [Crassostrea virginica]	--	--	--	--	--	--	--	--	--	O88572	168	5.4e-11	Low-density lipoprotein receptor-related protein 6 OS=Mus musculus GN=Lrp6 PE=1 SV=1	--	--	--	--	--	--	--	--	KOG1215	Low-density lipoprotein receptors containing Ca2+-binding EGF-like domains	-1.3552	0.0044407	-1.3018	0.0060503	-1.5979	1.1346e-06	estscan,start:609 end:389; minus strand
Cluster-16329.127218	5	205.56	2	0	0.34	14.37	0.13	0	1245	--	--	--	--	--	--	--	--	--	--	--	--	--	--	--	--	--	--	--	--	--	--	--	--	--	--	--	--	-5.5163	0.0095043	1.3266	0.99897	NA	NA	--
Cluster-16329.127222	54	460.27	369	120	0.92	8.14	5.97	1.79	4124	10526867	XP_021359774.1	264	7.3e-20	helicase with zinc finger domain 2-like isoform X3 [Mizuhopecten yessoensis]	--	--	--	--	--	--	--	--	--	Q9BYK8	142	3.8e-07	Helicase with zinc finger domain 2 OS=Homo sapiens GN=HELZ2 PE=1 SV=6	PF04911//PF02543	ATP synthase j chain//Carbamoyltransferase N-terminus	GO:0015992//GO:0009058//GO:0015986	proton transport//biosynthetic process//ATP synthesis coDOWNled proton transport	GO:0015078//GO:0003824	hydrogen ion transmembrane transporter activity//catalytic activity	GO:0045263	proton-transporting ATP synthase complex, coDOWNling factor F(o)	KOG1802	RNA helicase nonsense mRNA reducing factor (pNORF1)	-3.2463	8.6718e-05	-2.7679	0.0064632	-0.86608	0.99981	blast,frame:3 start:3 end:365
Cluster-16329.127225	66	545	501	76	1.5	12.86	10.82	1.51	3158	10526902	XP_021359813.1	2018	2.3e-223	helicase with zinc finger domain 2-like [Mizuhopecten yessoensis]	--	--	--	--	--	--	--	--	--	Q9BYK8	1086	9.9e-117	Helicase with zinc finger domain 2 OS=Homo sapiens GN=HELZ2 PE=1 SV=6	PF13361//PF01443//PF02562//PF04851	UvrD-like helicase C-terminal domain//Viral (SDOWNerfamily 1) RNA helicase//PhoH-like protein//Type III restriction enzyme, res subunit	--	--	GO:0016787//GO:0005524//GO:0003677	hydrolase activity//ATP binding//DNA binding	--	--	KOG1802	RNA helicase nonsense mRNA reducing factor (pNORF1)	-3.2006	1.162e-05	-2.9196	0.00025732	0.082387	0.99981	blast,frame:-1 start:3158 end:3
Cluster-16329.127226	580.22	1165.72	1427.59	610.7	5.76	12.07	13.51	5.32	6854	10496457	OWF47296.1	2743	4.2e-307	Helicase with zinc finger domain 2 [Mizuhopecten yessoensis]	--	--	--	--	--	--	--	--	--	Q9BYK8	1240	3e-134	Helicase with zinc finger domain 2 OS=Homo sapiens GN=HELZ2 PE=1 SV=6	PF00515//PF01443	Tetratricopeptide repeat//Viral (SDOWNerfamily 1) RNA helicase	--	--	GO:0005524//GO:0005515	ATP binding//protein binding	--	--	KOG1802	RNA helicase nonsense mRNA reducing factor (pNORF1)	-1.1614	0.0099103	-1.2942	0.0005604	0.21206	0.99981	blast,frame:-3 start:6591 end:1
Cluster-16329.127254	98	220.83	433	113	3.31	7.76	13.94	3.35	2210	11094337	XP_022335825.1	655	1.8e-65	poly [ADP-ribose] polymerase 14-like isoform X1 [Crassostrea virginica]	--	--	--	--	--	--	--	--	--	Q53GL7	175	3e-11	Poly [ADP-ribose] polymerase 10 OS=Homo sapiens GN=PARP10 PE=1 SV=2	PF00076	RNA recognition motif. (a.k.a. RRM, RBD, or RNP domain)	--	--	GO:0003676	nucleic acid binding	--	--	--	--	-1.3269	0.99885	-2.1388	0.017868	0.080452	0.99981	estscan,start:1 end:2210
Cluster-16329.127448	464	45	336	223	8.17	0.83	5.64	3.45	3985	3118270	EKC26506.1	667	1.3e-66	hypothetical protein CGI_10002601 [Crassostrea gigas]	--	--	--	--	--	--	--	--	--	Q93075	265	2e-21	Putative deoxyribonuclease TATDN2 OS=Homo sapiens GN=TATDN2 PE=2 SV=2	PF01026	TatD related DNase	GO:0006308	DNA catabolic process	GO:0016888	endodeoxyribonuclease activity, producing 5'-phosphomonoesters	--	--	--	--	3.2113	7.8957e-05	0.47034	0.99897	1.343	0.48788	blast,frame:2 start:1475 end:3682
Cluster-16329.127535	331	43	70	90.4	6.53	0.88	1.32	1.56	3589	10494779	OWF45618.1	2785	0	Tubulin-specific chaperone D [Mizuhopecten yessoensis]	--	--	--	--	--	K21767	TBCD	tubulin-specific chaperone D	http://www.genome.jp/dbget-bin/www_bget?ko:K21767	Q8BYA0	2397	1.1e-268	Tubulin-specific chaperone D OS=Mus musculus GN=Tbcd PE=2 SV=1	PF00763//PF02985//PF08655	Tetrahydrofolate dehydrogenase/cyclohydrolase, catalytic domain//HEAT repeat//DASH complex subunit Ask1	GO:0008608//GO:0055114//GO:0009396//GO:0046487	attachment of spindle microtubules to kinetochore//oxidation-reduction process//folic acid-containing compound biosynthetic process//glyoxylate metabolic process	GO:0003824//GO:0005515//GO:0004488	catalytic activity//protein binding//methylenetetrahydrofolate dehydrogenase (NADP+) activity	GO:0072686//GO:0042729	mitotic spindle//DASH complex	KOG1943	Beta-tubulin folding cofactor D	2.7896	0.006548	2.2461	0.029346	2.1584	0.11101	blast,frame:3 start:12 end:3587
Cluster-16329.127615	22	663	183	342	0.51	15.97	4.04	6.95	3099	10068102	XP_019922915.1	404	3.2e-36	PREDICTED: GTP-binding protein GEM [Crassostrea gigas]	--	--	--	--	--	K07846	GEM	GTP binding protein overexpressed in skeletal muscle	http://www.genome.jp/dbget-bin/www_bget?ko:K07846	P55040	223	1.1e-16	GTP-binding protein GEM OS=Homo sapiens GN=GEM PE=1 SV=1	PF00025//PF00071	ADP-ribosylation factor family//Ras family	GO:0007264	small GTPase mediated signal transduction	GO:0005525	GTP binding	--	--	KOG0395	Ras-related GTPase	-5.0683	1.488e-09	-3.0516	0.15887	-3.6725	0.0038782	estscan,start:3099 end:2597; minus strand
Cluster-16329.127616	6	204.4	81	137	0.73	25.88	9.51	14.77	808	10534323	XP_021368009.1	269	3.8e-21	uncharacterized protein LOC110459869 [Mizuhopecten yessoensis]	--	--	--	--	--	K07847	REM1	Rad and Gem related GTP binding protein 1	http://www.genome.jp/dbget-bin/www_bget?ko:K07847	--	--	--	--	PF08477//PF00071//PF03193//PF00735	Ras of Complex, Roc, domain of DAPkinase//Ras family//Protein of unknown function, DUF258//Septin	GO:0007264	small GTPase mediated signal transduction	GO:0005525//GO:0003924	GTP binding//GTPase activity	--	--	--	--	-5.2451	0.010484	-3.7502	0.84397	-4.2271	0.38597	estscan,start:1 end:808
Cluster-16329.127672	199.65	108	14	95	4.78	2.69	0.32	1.99	3007	--	--	--	--	--	--	--	--	--	--	--	--	--	--	--	--	--	--	--	--	--	--	--	--	--	--	--	--	0.73159	0.99885	3.8386	0.030945	1.3574	0.99981	--
Cluster-16329.127778	59	312	160	90.06	5.59	30.63	14.51	7.51	964	--	--	--	--	--	--	--	--	--	--	--	--	--	--	--	--	--	--	PF04650	YSIRK type signal peptide	--	--	--	--	GO:0016020	membrane	--	--	-2.5576	0.022921	-1.4346	0.99897	-0.32425	0.99981	estscan,start:626 end:808
Cluster-16329.127801	338.88	1011.07	415.88	614.39	3.69	11.47	4.31	5.87	6277	10531864	XP_021365289.1	3721	0	uncharacterized protein LOC110458063 [Mizuhopecten yessoensis]	--	--	--	--	--	--	--	--	--	--	--	--	--	PF00098	Zinc knuckle	--	--	GO:0003676//GO:0008270	nucleic acid binding//zinc ion binding	--	--	--	--	-1.7319	8.4384e-05	-0.29072	0.99897	-0.57246	0.99981	blast,frame:-3 start:5315 end:423
Cluster-16329.127926	73	89	365	49	1.2	1.52	5.7	0.71	4259	7819768	KXJ27256.1	562	2.1e-54	ATP-dependent DNA helicase PIF1 [Exaiptasia pallida]	--	--	--	--	--	--	--	--	--	P21328	202	4.3e-14	RNA-directed DNA polymerase from mobile element jockey OS=Drosophila melanogaster GN=pol PE=1 SV=1	PF00098//PF04513	Zinc knuckle//Baculovirus polyhedron envelope protein, PEP, C terminus	--	--	GO:0003676//GO:0005198//GO:0008270	nucleic acid binding//structural molecule activity//zinc ion binding	GO:0019028//GO:0019031	viral capsid//viral envelope	--	--	-0.44076	0.99885	-2.3173	0.026813	0.86104	0.99981	blast,frame:1 start:3232 end:3735
Cluster-16329.128045	260	69	9	410	42.41	11.6	1.41	58.93	675	--	--	--	--	--	--	--	--	--	--	--	--	--	--	--	--	--	--	--	--	--	--	--	--	--	--	--	--	1.759	0.29378	4.8571	0.0023209	-0.37119	0.99981	--
Cluster-16329.128428	55	88	516	85	1.51	2.52	13.51	2.05	2654	9925476	XP_019643216.1	800	3.3e-82	PREDICTED: sacsin-like [Branchiostoma belcheri]	--	--	--	--	--	--	--	--	--	Q9NZJ4	506	1.5e-49	Sacsin OS=Homo sapiens GN=SACS PE=1 SV=2	--	--	--	--	--	--	--	--	--	--	-0.83292	0.99885	-3.2252	5.91e-05	-0.34211	0.99981	estscan,start:1984 end:2540
Cluster-16329.128621	5	268	28	12	0.6	33.44	3.24	1.27	816	--	--	--	--	--	AY799996.1	AY799996	47	3.50703e-13	Tridacna gigas carbonic anhydrase gene, exon 11 and partial cds	--	--	--	--	--	--	--	--	--	--	--	--	--	--	--	--	--	--	-5.899	0.0010799	-2.4808	0.99897	-0.97711	0.99981	estscan,start:462 end:328; minus strand
Cluster-16329.128700	804.74	221.37	382.31	602.73	467.28	128.86	218.26	311	385	--	--	--	--	--	AY799997.1	AY799997	58	1.21211e-19	Tridacna gigas carbonic anhydrase gene, exons 12, 13 and partial cds	--	--	--	--	--	--	--	--	--	--	--	--	--	--	--	--	--	--	1.7072	0.0003868	1.0785	0.052784	0.70293	0.99981	estscan,start:296 end:385
Cluster-16329.128797	73.05	437	596	227.66	1.42	8.86	11.05	3.89	3633	10175263	OPL33833.1	757	4.4e-77	hypothetical protein AM593_07708, partial [Mytilus galloprovincialis]	--	--	--	--	--	--	--	--	--	--	--	--	--	PF03859	CG-1 domain	--	--	GO:0003677	DNA binding	GO:0005634	nucleus	--	--	-2.7355	0.00097751	-3.0237	2.0547e-05	-1.354	0.99981	blast,frame:2 start:2 end:2761
Cluster-16329.128799	24	394	731	178	0.26	4.38	7.42	1.67	6406	11088470	XP_022329303.1	2164	5.5e-240	sacsin-like [Crassostrea virginica]	--	--	--	--	--	--	--	--	--	Q9JLC8	1491	2.2e-163	Sacsin OS=Mus musculus GN=Sacs PE=1 SV=2	PF07352	Bacteriophage Mu Gam like protein	GO:0042262	DNA protection	GO:0003690	double-stranded DNA binding	--	--	--	--	-4.1919	5.1871e-05	-4.9241	1.2469e-09	-2.6049	0.55679	estscan,start:446 end:5648
Cluster-16329.128801	66.02	278.39	750.28	148	0.77	3.38	8.33	1.51	5879	10072421	XP_019927010.1	2298	1.4e-255	PREDICTED: sacsin-like [Crassostrea gigas]	--	--	--	--	--	--	--	--	--	Q9JLC8	1445	4.4e-158	Sacsin OS=Mus musculus GN=Sacs PE=1 SV=2	--	--	--	--	--	--	--	--	--	--	-2.231	0.098182	-3.5018	5.29e-08	-0.8787	0.99981	blast,frame:2 start:152 end:5878
Cluster-16329.128806	36.98	207.55	579.44	99.01	0.64	3.74	9.56	1.5	4049	10072422	XP_019927011.1	1489	6.4e-162	PREDICTED: sacsin-like [Crassostrea gigas]	--	--	--	--	--	--	--	--	--	Q9NZJ4	1011	6.3e-108	Sacsin OS=Homo sapiens GN=SACS PE=1 SV=2	PF03002	Somatostatin/Cortistatin family	GO:0007165	signal transduction	GO:0005179	hormone activity	GO:0005576	extracellular region	--	--	-2.6435	0.13925	-3.9652	1.06e-06	-1.1349	0.99981	blast,frame:-1 start:4049 end:3
Cluster-16329.128807	29.01	180.45	473.03	104.97	0.66	4.31	10.33	2.11	3126	10546339	XP_021339834.1	1251	2e-134	sacsin-like, partial [Mizuhopecten yessoensis]	--	--	--	--	--	--	--	--	--	Q9NZJ4	916	5.1e-97	Sacsin OS=Homo sapiens GN=SACS PE=1 SV=2	--	--	--	--	--	--	--	--	--	--	-2.7918	0.18608	-4.0226	1.93e-05	-1.5694	0.99981	blast,frame:3 start:3 end:3125
Cluster-16329.128811	43.95	207	552	167.33	1.34	6.57	16.06	4.48	2417	11083781	XP_022324101.1	721	4.3e-73	sacsin-like isoform X2 [Crassostrea virginica]	--	--	--	--	--	--	--	--	--	Q9NZJ4	494	3.4e-48	Sacsin OS=Homo sapiens GN=SACS PE=1 SV=2	PF12503//PF03315	Cucumber mosaic virus 1a protein C terminal//Serine dehydratase beta chain	GO:0006566//GO:0006094//GO:0006544//GO:0006534//GO:0006563	threonine metabolic process//gluconeogenesis//glycine metabolic process//cysteine metabolic process//L-serine metabolic process	GO:0008168//GO:0016817//GO:0051539//GO:0003941	methyltransferase activity//hydrolase activity, acting on acid anhydrides//4 iron, 4 sulfur cluster binding//L-serine ammonia-lyase activity	--	--	--	--	-2.3905	0.21972	-3.6461	5.84e-06	-1.6428	0.99981	blast,frame:3 start:3 end:2417
Cluster-16329.128814	198	627	427	331	3.41	11.26	7.02	5.01	4064	11089689	XP_022330662.1	1896	4.1e-209	LOW QUALITY PROTEIN: apoptosis-stimulating of p53 protein 1-like [Crassostrea virginica]	XM_018740183.1	XM_018740183	39	5.05512e-08	PREDICTED: Scleropages formosus tumor protein p53 binding protein 2 (tp53bp2), transcript variant X6, mRNA	K17554	PPP1R13B, ASPP1	apoptosis-stimulating of p53 protein 1	http://www.genome.jp/dbget-bin/www_bget?ko:K17554	Q13625	735	6.4e-76	Apoptosis-stimulating of p53 protein 2 OS=Homo sapiens GN=TP53BP2 PE=1 SV=2	PF00023//PF14604//PF13606//PF00018	Ankyrin repeat//Variant SH3 domain//Ankyrin repeat//SH3 domain	--	--	GO:0005515	protein binding	--	--	KOG0505	Myosin phosphatase, regulatory subunit	-1.8178	0.0043344	-1.1041	0.78072	-0.45541	0.99981	blast,frame:2 start:248 end:3424
Cluster-16329.128815	757.57	333.26	33	3103.26	8.79	4.03	0.36	31.61	5906	11446614	PIK54034.1	1270	2.3e-136	hypothetical protein BSL78_09063 [Apostichopus japonicus]	--	--	--	--	--	--	--	--	--	P20825	705	2.8e-72	Retrovirus-related Pol polyprotein from transposon 297 OS=Drosophila melanogaster GN=pol PE=3 SV=1	PF00665//PF02932//PF01127//PF12409//PF02915	Integrase core domain//Neurotransmitter-gated ion-channel transmembrane region//Succinate dehydrogenase/Fumarate reductase transmembrane subunit//P5-type ATPase cation transporter//Rubrerythrin	GO:0006811//GO:0055114//GO:0015074//GO:0006812	ion transport//oxidation-reduction process//DNA integration//cation transport	GO:0016627//GO:0046872//GO:0016887//GO:0016491	oxidoreductase activity, acting on the CH-CH groDOWN of donors//metal ion binding//ATPase activity//oxidoreductase activity	GO:0016020//GO:0016021	membrane//integral component of membrane	--	--	1.0299	0.088355	4.5255	2.61e-10	-1.7484	1.5e-15	blast,frame:-1 start:2657 end:3
Cluster-16329.128854	67	784	191	81	0.92	11.22	2.5	0.98	5032	10495396	OWF46235.1	748	6.7e-76	RNA-directed DNA polymerase from mobile element jockey [Mizuhopecten yessoensis]	--	--	--	--	--	--	--	--	--	Q95SX7	169	3.4e-10	Probable RNA-directed DNA polymerase from transposon BS OS=Drosophila melanogaster GN=RTase PE=2 SV=1	PF05531//PF16326//PF01601//PF10392//PF04513//PF08653//PF03839//PF01496//PF08651//PF02465//PF04111//PF07851//PF01105//PF04136	Nucleopolyhedrovirus P10 protein//ABC transporter C-terminal domain//Coronavirus S2 glycoprotein//Golgi transport complex subunit 5//Baculovirus polyhedron envelope protein, PEP, C terminus//DASH complex subunit Dam1//Translocation protein Sec62//V-type ATPase 116kDa subunit family//DASH complex subunit Duo1//Flagellar hook-associated protein 2 N-terminus//Autophagy protein Apg6//TMPIT-like prote…	GO:0006891//GO:0008608//GO:0015992//GO:0015031//GO:0046813//GO:0006810//GO:0007067//GO:0006886//GO:0006914//GO:0015991//GO:0061025	intra-Golgi vesicle-mediated transport//attachment of spindle microtubules to kinetochore//proton transport//protein transport//receptor-mediated virion attachment to host cell//transport//mitotic nuclear division//intracellular protein transport//autophagy//ATP hydrolysis coDOWNled proton transport//membrane fusion	GO:0005198//GO:0008565//GO:0003677//GO:0015078	structural molecule activity//protein transporter activity//DNA binding//hydrogen ion transmembrane transporter activity	GO:0017119//GO:0005801//GO:0072686//GO:0019031//GO:0009424//GO:0016021//GO:0016020//GO:0033179//GO:0019028//GO:0042729	Golgi transport complex//cis-Golgi network//mitotic spindle//viral envelope//bacterial-type flagellum hook//integral component of membrane//membrane//proton-transporting V-type ATPase, V0 domain//viral capsid//DASH complex	--	--	-3.7035	1.5144e-09	-1.5067	0.99897	0.01216	0.99981	blast,frame:-2 start:2037 end:1276|blast,frame:-3 start:1322 end:3
Cluster-16329.128872	116	127	111	599.92	2.39	2.73	2.18	10.86	3445	3300346	ELT95285.1	405	2.7e-36	hypothetical protein CAPTEDRAFT_190065 [Capitella teleta]	--	--	--	--	--	--	--	--	--	Q9D3D0	185	3.3e-12	Alpha-tocopherol transfer protein-like OS=Mus musculus GN=Ttpal PE=2 SV=3	PF17122	Zinc-finger	--	--	GO:0005515//GO:0008270	protein binding//zinc ion binding	--	--	--	--	-0.28555	0.99885	0.068238	0.99897	-2.0847	0.0033237	blast,frame:3 start:108 end:1094
Cluster-16329.129015	164.12	117	156	744	1.52	1.13	1.38	6.05	7329	10542231	XP_021376812.1	3414	0	sperm-associated antigen 17-like isoform X2 [Mizuhopecten yessoensis]	--	--	--	--	--	--	--	--	--	Q6Q759	1211	7.4e-131	Sperm-associated antigen 17 OS=Homo sapiens GN=SPAG17 PE=2 SV=1	PF01842//PF06645	ACT domain//Microsomal signal peptidase 12 kDa subunit (SPC12)	GO:0006465//GO:0008152	signal peptide processing//metabolic process	GO:0016597//GO:0008233	amino acid binding//peptidase activity	GO:0016021//GO:0005787	integral component of membrane//signal peptidase complex	--	--	0.3334	0.99885	0.077878	0.99897	-1.8946	0.001329	blast,frame:3 start:144 end:7001
Cluster-16329.129087	671.62	1676	372	806	6.87	17.86	3.62	7.23	6666	5364678	XP_011418855.1	578	4.6e-56	PREDICTED: collagen alpha-1..I.. chain [Crassostrea gigas]	--	--	--	--	--	K19721	COL5AS	collagen, type V/XI/XXIV/XXVII, alpha	http://www.genome.jp/dbget-bin/www_bget?ko:K19721	P12107	419	4.6e-39	Collagen alpha-1(XI) chain OS=Homo sapiens GN=COL11A1 PE=1 SV=4	PF01410	Fibrillar collagen C-terminal domain	--	--	GO:0005201	extracellular matrix structural constituent	GO:0005581//GO:0005578	collagen trimer//proteinaceous extracellular matrix	--	--	-1.4742	2.6665e-06	0.85702	0.39188	0.022786	0.99981	blast,frame:-1 start:6447 end:1402
Cluster-16329.12917	187	13	1	18	25.27	1.81	0.13	2.14	758	--	--	--	--	--	--	--	--	--	--	--	--	--	--	--	--	--	--	--	--	--	--	--	--	--	--	--	--	3.6916	0.053279	7.5516	0.033854	3.6629	0.10904	estscan,start:674 end:758
Cluster-16329.129186	32	40	639	259.89	0.89	1.16	17.01	6.37	2615	--	--	--	--	--	--	--	--	--	--	--	--	--	--	--	--	--	--	--	--	--	--	--	--	--	--	--	--	-0.47678	0.99885	-4.315	7.4e-08	-2.7358	0.11311	estscan,start:161 end:1; minus strand
Cluster-16329.129390	185	386	740	281	5.47	11.89	20.88	7.3	2483	1897881	XP_002741607.1	751	1.5e-76	PREDICTED: N-acyl-phosphatidylethanolamine-hydrolyzing phospholipase D-like [Saccoglossus kowalevskii]	--	--	--	--	--	K13985	NAPEPLD	N-acyl-phosphatidylethanolamine-hydrolysing phospholipase D	http://www.genome.jp/dbget-bin/www_bget?ko:K13985	Q58CN9	722	1.3e-74	N-acyl-phosphatidylethanolamine-hydrolyzing phospholipase D OS=Bos taurus GN=NAPEPLD PE=2 SV=1	--	--	--	--	--	--	--	--	KOG3798	Predicted Zn-dependent hydrolase (beta-lactamase sDOWNerfamily)	-1.2159	0.65564	-1.9953	0.00054213	-0.31712	0.99981	blast,frame:3 start:63 end:1325
Cluster-16329.129403	80.97	490.39	31.6	66.52	5.41	34	2.02	3.9	1253	10526597	XP_021359469.1	726	5.9e-74	uncharacterized protein LOC110454339 [Mizuhopecten yessoensis]	--	--	--	--	--	--	--	--	--	--	--	--	--	--	--	--	--	--	--	--	--	--	--	-2.7533	0.00028874	1.3621	0.99897	0.56952	0.99981	estscan,start:245 end:295
Cluster-16329.129434	0	5	9	239	0	0.06	0.1	2.51	5738	731586	ABN58714.1	243	2.8e-17	pol-like protein [Biomphalaria glabrata]	--	--	--	--	--	--	--	--	--	--	--	--	--	PF14722//PF02862//PF16622//PF00096	Ki-ras-induced actin-interacting protein-IP3R-interacting domain//DDHD domain//zinc-finger C2H2-type//Zinc finger, C2H2 type	GO:0007165	signal transduction	GO:0046872//GO:0005102	metal ion binding//receptor binding	--	--	--	--	NA	NA	NA	NA	-4.728	0.021983	blast,frame:-1 start:4211 end:3861
Cluster-16329.129437	442	654	1057	1236	6.98	10.76	15.9	17.13	4414	10077401	XP_019918625.1	820	2.6e-84	PREDICTED: uncharacterized protein LOC109617334 [Crassostrea gigas]	--	--	--	--	--	--	--	--	--	--	--	--	--	PF02899//PF13495//PF08494//PF02739//PF00589	Phage integrase, N-terminal SAM-like domain//Phage integrase, N-terminal SAM-like domain//DEAD/H associated//5'-3' exonuclease, N-terminal resolvase-like domain//Phage integrase family	GO:0006310//GO:0015074	DNA recombination//DNA integration	GO:0005524//GO:0003677//GO:0016818	ATP binding//DNA binding//hydrolase activity, acting on acid anhydrides, in phosphorus-containing anhydrides	--	--	--	--	-0.72009	0.99885	-1.2532	0.010408	-1.1976	0.0037209	blast,frame:1 start:1 end:1059
Cluster-16329.129793	39	637	385	107	1.28	21.77	12.06	3.09	2264	--	--	--	--	--	--	--	--	--	--	--	--	--	--	--	--	--	--	--	--	--	--	--	--	--	--	--	--	-4.1846	2.2228e-08	-3.2986	0.0010679	-1.1701	0.99981	estscan,start:525 end:884
Cluster-16329.129847	331	68	198	266	3.73	0.8	2.13	2.63	6067	10501800	OWF52639.1	3706	0	hypothetical protein KP79_PYT05844 [Mizuhopecten yessoensis]	AY799996.1	AY799996	70	4.42609e-25	Tridacna gigas carbonic anhydrase gene, exon 11 and partial cds	K22858	JBTS26	protein JBTS26	http://www.genome.jp/dbget-bin/www_bget?ko:K22858	O60303	2031	5e-226	Uncharacterized protein KIAA0556 OS=Homo sapiens GN=KIAA0556 PE=1 SV=4	--	--	--	--	--	--	--	--	--	--	2.1284	0.041174	0.746	0.99897	0.60133	0.99981	blast,frame:-2 start:5943 end:181
Cluster-16329.129849	26	19	234.62	72	4.66	3.51	40.43	11.37	639	--	--	--	--	--	--	--	--	--	--	--	--	--	--	--	--	--	--	--	--	--	--	--	--	--	--	--	--	0.29766	0.99885	-3.1691	0.045172	-1.1836	0.99981	--
Cluster-16329.12994	76.3	454.97	43	81	4.53	28.03	2.44	4.22	1376	--	--	--	--	--	AY799990.1	AY799990	39	1.68346e-08	Tridacna gigas carbonic anhydrase gene, exon 5 and partial cds	--	--	--	--	--	--	--	--	PF13405//PF00036//PF13499	EF-hand domain//EF hand//EF-hand domain pair	--	--	GO:0005509	calcium ion binding	--	--	--	--	-2.7309	0.00068067	0.83202	0.99897	0.19968	0.99981	estscan,start:1021 end:623; minus strand
Cluster-16329.12996	17	273	29	20	1.85	30.69	3.02	1.91	876	--	--	--	--	--	--	--	--	--	--	--	--	--	--	--	--	--	--	--	--	--	--	--	--	--	--	--	--	-4.1601	0.0024296	-0.76585	0.99897	0.051456	0.99981	--
Cluster-16329.130004	10	452	1045	875	0.29	13.52	28.63	22.08	2549	--	--	--	--	--	--	--	--	--	--	--	--	--	--	--	--	--	--	--	--	--	--	--	--	--	--	--	--	-5.6531	1.7219e-06	-6.7027	3.9942e-14	-6.1653	1.1353e-10	estscan,start:880 end:1075
Cluster-16329.130031	81	38	473	175	34.91	16.57	198.92	66.88	425	--	--	--	--	--	AY799997.1	AY799997	76	1.33e-29	Tridacna gigas carbonic anhydrase gene, exons 12, 13 and partial cds	--	--	--	--	--	--	--	--	--	--	--	--	--	--	--	--	--	--	0.93708	0.99885	-2.5412	0.0019219	-0.82544	0.99981	--
Cluster-16329.130136	1996	426.93	160	313	45.7	10.18	3.49	6.29	3129	5353685	XP_011446356.1	685	8.4e-69	PREDICTED: uncharacterized protein LOC105341499 [Crassostrea gigas]	AY799990.1	AY799990	48	3.85433e-13	Tridacna gigas carbonic anhydrase gene, exon 5 and partial cds	--	--	--	--	--	--	--	--	PF03073//PF06667	TspO/MBR family//Phage shock protein B	GO:0006355//GO:0009271	regulation of transcription, DNA-templated//phage shock	--	--	GO:0016021	integral component of membrane	--	--	2.0702	3.9222e-14	3.6456	6.1676e-25	2.9588	1.6453e-19	blast,frame:-3 start:3040 end:2900|blast,frame:-1 start:2115 end:1282
Cluster-16329.130355	60	276	324	121	3.53	16.87	18.21	6.26	1385	4837159	XP_009057811.1	431	1.1e-39	hypothetical protein LOTGIDRAFT_74634, partial [Lottia gigantea]	--	--	--	--	--	K06054	HES1	hairy and enhancer of split 1	http://www.genome.jp/dbget-bin/www_bget?ko:K06054	Q5PPM5	399	2e-37	Transcription factor HES-1 OS=Xenopus tropicalis GN=hes1 PE=2 SV=1	PF07527//PF00010	Hairy Orange//Helix-loop-helix DNA-binding domain	GO:0006355	regulation of transcription, DNA-templated	GO:0003677//GO:0046983	DNA binding//protein dimerization activity	--	--	--	--	-2.3565	0.07489	-2.4283	0.037755	-0.72605	0.99981	blast,frame:2 start:425 end:1384
Cluster-16329.130437	222.72	410.82	720	490.97	59.65	112.58	186.44	116.19	518	10525561	XP_021358320.1	368	8e-33	lysosomal protective protein-like [Mizuhopecten yessoensis]	--	--	--	--	--	K13289	CTSA, CPY	cathepsin A (carboxypeptidase C)	http://www.genome.jp/dbget-bin/www_bget?ko:K13289	P16675	269	8.9e-23	Lysosomal protective protein OS=Mus musculus GN=Ctsa PE=1 SV=1	PF00450	Serine carboxypeptidase	GO:0006508	proteolysis	GO:0004185	serine-type carboxypeptidase activity	--	--	--	--	-1.0381	0.97869	-1.6881	0.0054992	-0.85448	0.99981	estscan,start:1 end:518
Cluster-16329.130439	444	879	1376	895	92.46	188.08	276.07	164.43	588	6109743	XP_013067374.1	299	9e-25	PREDICTED: lysosomal protective protein-like [Biomphalaria glabrata]	--	--	--	--	--	K13289	CTSA, CPY	cathepsin A (carboxypeptidase C)	http://www.genome.jp/dbget-bin/www_bget?ko:K13289	P10619	222	2.8e-17	Lysosomal protective protein OS=Homo sapiens GN=CTSA PE=1 SV=2	PF00450	Serine carboxypeptidase	GO:0006508	proteolysis	GO:0004185	serine-type carboxypeptidase activity	--	--	KOG1282	Serine carboxypeptidases (lysosomal cathepsin A)	-1.1402	0.062824	-1.6272	1.14e-05	-0.72541	0.76485	blast,frame:3 start:3 end:278
Cluster-16329.130485	48	600	63	213	2.18	28.38	2.74	8.51	1711	--	--	--	--	--	--	--	--	--	--	--	--	--	--	--	--	--	--	--	--	--	--	--	--	--	--	--	--	-3.7987	2.415e-07	-0.38764	0.99897	-1.8638	0.94288	estscan,start:1568 end:1711
Cluster-16329.13057	484	165	79	71	17.8	6.31	2.77	2.29	2052	10500618	OWF51457.1	634	4.5e-63	Serum response factor [Mizuhopecten yessoensis]	--	--	--	--	--	K04378	SRF	serum response factor	http://www.genome.jp/dbget-bin/www_bget?ko:K04378	P23790	523	1.2e-51	Serum response factor OS=Xenopus laevis GN=srf PE=2 SV=1	PF00319	SRF-type transcription factor (DNA-binding and dimerisation domain)	--	--	GO:0046983//GO:0003677	protein dimerization activity//DNA binding	--	--	KOG0015	Regulator of arginine metabolism and related MADS box-containing transcription factors	1.3977	0.091938	2.6198	0.00042207	3.055	0.00025454	blast,frame:1 start:1 end:1479
Cluster-16329.130606	173.97	7	67	197	7.46	0.31	2.74	7.42	1798	11095431	XP_022337048.1	614	8.3e-61	uncharacterized protein LOC111133204 [Crassostrea virginica]	--	--	--	--	--	K01047	PLA2G, SPLA2	secretory phospholipase A2	http://www.genome.jp/dbget-bin/www_bget?ko:K01047	Q1JPB9	314	1.9e-27	GroDOWN 3 secretory phospholipase A2 OS=Bos taurus GN=PLA2G3 PE=2 SV=1	--	--	--	--	--	--	--	--	--	--	4.4805	0.044715	1.3813	0.99897	0.10656	0.99981	blast,frame:-2 start:1419 end:148
Cluster-16329.130644	279.44	258.36	76.06	29.95	69.45	65.79	18.25	6.57	537	--	--	--	--	--	--	--	--	--	--	--	--	--	--	--	--	--	--	--	--	--	--	--	--	--	--	--	--	-0.041692	0.99885	1.882	0.17162	3.5078	0.012422	estscan,start:537 end:479; minus strand
Cluster-16329.130759	184	396	659	210	5.33	11.94	18.2	5.34	2531	11083435	XP_022323721.1	568	2.5e-55	low-density lipoprotein receptor-related protein 1B-like [Crassostrea virginica]	--	--	--	--	--	--	--	--	--	Q91VN0	329	4.8e-29	Low-density lipoprotein receptor-related protein 5 OS=Mus musculus GN=Lrp5 PE=1 SV=3	PF00008	EGF-like domain	--	--	GO:0005515	protein binding	--	--	KOG1215	Low-density lipoprotein receptors containing Ca2+-binding EGF-like domains	-1.2606	0.54045	-1.8359	0.0042102	0.095237	0.99981	blast,frame:-3 start:2454 end:1
Cluster-16329.130789	398	304	76	671	29.88	23.67	5.45	44.29	1145	--	--	--	--	--	--	--	--	--	--	--	--	--	--	--	--	--	--	--	--	--	--	--	--	--	--	--	--	0.23385	0.99885	2.3934	0.0055067	-0.46762	0.99981	estscan,start:163 end:488
Cluster-16329.130870	18	55	40	273	1.4	4.42	2.97	18.62	1117	--	--	--	--	--	--	--	--	--	--	--	--	--	--	--	--	--	--	--	--	--	--	--	--	--	--	--	--	-1.7663	0.99885	-1.1473	0.99897	-3.6369	0.022221	estscan,start:604 end:762
Cluster-16329.131022	0	0	209	398	0	0	10.56	18.5	1510	--	--	--	--	--	--	--	--	--	--	--	--	--	--	--	--	--	--	--	--	--	--	--	--	--	--	--	--	NA	NA	-4.7339	0.018284	-5.4638	0.00017246	--
Cluster-16329.131051	352	43	22	65	5.14	0.65	0.31	0.83	4748	5344276	XP_011431159.1	2424	2.9e-270	PREDICTED: uncharacterized protein LOC105330915 isoform X3 [Crassostrea gigas]	--	--	--	--	--	K04975	TRPV6	transient receptor potential cation channel subfamily V member 6	http://www.genome.jp/dbget-bin/www_bget?ko:K04975	Q9H1D0	544	1.1e-53	Transient receptor potential cation channel subfamily V member 6 OS=Homo sapiens GN=TRPV6 PE=1 SV=3	PF09201//PF00520//PF13606//PF01312//PF00023	SRX, signal recognition particle receptor alpha subunit//Ion transport protein//Ankyrin repeat//FlhB HrpN YscU SpaS Family//Ankyrin repeat	GO:0009306//GO:0006811//GO:0055085	protein secretion//ion transport//transmembrane transport	GO:0005216//GO:0005515	ion channel activity//protein binding	GO:0016020	membrane	KOG3676	Ca2+-permeable cation channel OSM-9 and related channels (OTRPC family)	2.8783	0.0032284	4.0047	0.00029848	2.723	0.014267	blast,frame:1 start:454 end:3633
Cluster-16329.131419	38.76	227.06	301.36	144.62	27.93	162.8	214.86	92.71	362	--	--	--	--	--	--	--	--	--	--	--	--	--	--	--	--	--	--	--	--	--	--	--	--	--	--	--	--	-2.7053	0.085749	-2.9542	0.015977	-1.6137	0.99981	estscan,start:1 end:350
Cluster-16329.131461	237.5	442.22	1284.69	612.27	2.29	4.44	11.79	5.18	7056	11075926	XP_022315387.1	4976	0	LOW QUALITY PROTEIN: uncharacterized protein LOC111119482 [Crassostrea virginica]	XM_004587323.2	XM_004587323	62	1.44e-20	PREDICTED: Ochotona princeps ectonucleotide pyrophosphatase/phosphodiesterase 1 (ENPP1), mRNA	K01513	ENPP1_3, CD203	ectonucleotide pyrophosphatase/phosphodiesterase family member 1/3	http://www.genome.jp/dbget-bin/www_bget?ko:K01513	J3SEZ3	1298	5.8e-141	Venom phosphodiesterase 1 OS=Crotalus adamanteus PE=1 SV=2	PF01676//PF00356//PF01663//PF04574//PF01223//PF00514//PF00884	Metalloenzyme sDOWNerfamily//Bacterial regulatory proteins, lacI family//Type I phosphodiesterase / nucleotide pyrophosphatase//Protein of unknown function (DUF592)//DNA/RNA non-specific endonuclease//Armadillo/beta-catenin-like repeat//Sulfatase	GO:0006807//GO:0008152//GO:0006476//GO:0006355//GO:0006342	nitrogen compound metabolic process//metabolic process//protein deacetylation//regulation of transcription, DNA-templated//chromatin silencing	GO:0046872//GO:0008484//GO:0017136//GO:0005515//GO:0003676//GO:0051287//GO:0016811//GO:0016787//GO:0008270//GO:0003700//GO:0003824	metal ion binding//sulfuric ester hydrolase activity//NAD-dependent histone deacetylase activity//protein binding//nucleic acid binding//NAD binding//hydrolase activity, acting on carbon-nitrogen (but not peptide) bonds, in linear amides//hydrolase activity//zinc ion binding//transcription factor activity, sequence-specific DNA binding//catalytic activity	GO:0000118//GO:0005667	histone deacetylase complex//transcription factor complex	KOG2645	Type I phosphodiesterase/nucleotide pyrophosphatase	-1.0517	0.83683	-2.4307	1.66e-09	-1.0803	0.40418	blast,frame:-3 start:6877 end:146
Cluster-16329.131616	2746.22	2686.99	1015.52	1256.23	119.06	121.11	42.01	47.84	1782	--	--	--	--	--	--	--	--	--	--	--	--	--	--	--	--	--	--	--	--	--	--	--	--	--	--	--	--	-0.12339	0.99885	1.4399	8.31e-12	1.4143	2.82e-09	estscan,start:348 end:629
Cluster-16329.131656	284.57	60	39	31	16.55	3.62	2.17	1.58	1398	--	--	--	--	--	--	--	--	--	--	--	--	--	--	--	--	--	--	--	--	--	--	--	--	--	--	--	--	2.0909	0.095294	2.8719	0.015101	3.4844	0.01136	estscan,start:292 end:988
Cluster-16329.131682	234	1427	788	338	22.02	139.1	70.96	27.98	969	11116036	XP_022299767.1	309	1e-25	uncharacterized protein LOC111108281 [Crassostrea virginica]	--	--	--	--	--	--	--	--	--	--	--	--	--	PF00531	Death domain	GO:0007165	signal transduction	GO:0005515	protein binding	--	--	--	--	-2.7633	2.0856e-13	-1.747	0.0017348	-0.24459	0.99981	blast,frame:-1 start:930 end:1
Cluster-16329.1317	1	534	0	2	0.01	4.84	0	0.02	7785	5363287	XP_011416536.1	1504	2.3e-163	PREDICTED: polycystin-1 isoform X2 [Crassostrea gigas]	AY799995.1	AY799995	46	1.24859e-11	Tridacna gigas carbonic anhydrase gene, exon 10 and partial cds	--	--	--	--	Q9NTG1	139	1.6e-06	Polycystic kidney disease and receptor for egg jelly-related protein OS=Homo sapiens GN=PKDREJ PE=2 SV=2	PF08023	Frog antimicrobial peptide	GO:0006952	defense response	--	--	GO:0005576	extracellular region	--	--	-9.2155	5.6741e-06	NA	NA	-0.71408	0.99981	blast,frame:2 start:2 end:841|blast,frame:3 start:876 end:5753
Cluster-16329.131738	115	573	252	107	0.82	4.24	1.7	0.67	9486	4773231	KFM59232.1	1431	8e-155	Retrovirus-related Pol polyprotein from transposon 412, partial [Stegodyphus mimosarum]	--	--	--	--	--	--	--	--	--	P10394	1091	7.9e-117	Retrovirus-related Pol polyprotein from transposon 412 OS=Drosophila melanogaster GN=POL PE=3 SV=1	PF00665//PF08702//PF09668//PF07195	Integrase core domain//Fibrinogen alpha/beta chain family//Aspartyl protease//Flagellar hook-associated protein 2 C-terminus	GO:0007165//GO:0007155//GO:0006508//GO:0051258//GO:0015074//GO:0030168	signal transduction//cell adhesion//proteolysis//protein polymerization//DNA integration//platelet activation	GO:0030674//GO:0004190//GO:0005102	protein binding, bridging//aspartic-type endopeptidase activity//receptor binding	GO:0005577//GO:0009288	fibrinogen complex//bacterial-type flagellum	KOG0017	FOG: Transposon-encoded proteins with TYA, reverse transcriptase, integrase domains in various combinations	-2.4717	0.00020941	-1.1271	0.99897	0.38994	0.99981	blast,frame:-2 start:6149 end:1656
Cluster-16329.131878	1467.52	452.97	696.02	1272.94	78.71	25.24	35.64	59.99	1493	3598999	XP_005111238.1	448	1.2e-41	PREDICTED: steroid 17-alpha-hydroxylase..17,20 lyase-like [Aplysia californica]	--	--	--	--	--	--	--	--	--	Q29473	310	4.5e-27	Cytochrome P450 2D15 OS=Canis familiaris GN=CYP2D15 PE=1 SV=3	PF00067	Cytochrome P450	GO:0055114	oxidation-reduction process	GO:0020037//GO:0005506//GO:0016705	heme binding//iron ion binding//oxidoreductase activity, acting on paired donors, with incorporation or reduction of molecular oxygen	--	--	KOG0156	Cytochrome P450 CYP2 subfamily	1.541	7.6274e-07	1.0809	0.00074576	0.49114	0.99981	blast,frame:1 start:1 end:1119
Cluster-16329.1319	26	2363	3	4	0.24	22.71	0.03	0.03	7362	11077415	XP_022317026.1	3476	0	uncharacterized protein LOC111120526 isoform X3 [Crassostrea virginica]	AY799991.1	AY799991	56	3.25888e-17	Tridacna gigas carbonic anhydrase gene, exon 6 and partial cds	--	--	--	--	Q7TN88	670	4e-68	Polycystic kidney disease protein 1-like 2 OS=Mus musculus GN=Pkd1l2 PE=2 SV=1	PF01477//PF00520	PLAT/LH2 domain//Ion transport protein	GO:0006811//GO:0055085	ion transport//transmembrane transport	GO:0005216//GO:0005515	ion channel activity//protein binding	GO:0016020	membrane	KOG3599	Ca2+-modulated nonselective cation channel polycystin	-6.6608	4.8087e-36	3.1202	0.99897	2.9864	0.99981	blast,frame:3 start:1515 end:6473
Cluster-16329.132034	347	390	1032	409	14.68	17.16	41.67	15.2	1819	3306665	ELU01605.1	706	1.8e-71	hypothetical protein CAPTEDRAFT_182218 [Capitella teleta]	--	--	--	--	--	K14683	SLC34A, NPT, nptA	solute carrier family 34 (sodium-dependent phosphate cotransporter)	http://www.genome.jp/dbget-bin/www_bget?ko:K14683	Q06495	608	1.5e-61	Sodium-dependent phosphate transport protein 2A OS=Homo sapiens GN=SLC34A1 PE=1 SV=1	PF02690	Na+/Pi-cotransporter	GO:0006817//GO:0044341	phosphate ion transport//sodium-dependent phosphate transport	GO:0015321	sodium-dependent phosphate transmembrane transporter activity	GO:0016020	membrane	--	--	-0.32339	0.99885	-1.5678	0.00065621	0.048756	0.99981	blast,frame:-1 start:1630 end:548
Cluster-16329.132071	150	421	1077	1177	2.87	8.39	19.64	19.77	3690	11093035	XP_022334355.1	476	1.7e-44	orexin receptor type 2-like [Crassostrea virginica]	--	--	--	--	--	--	--	--	--	O08786	154	1.4e-08	Cholecystokinin receptor type A OS=Mus musculus GN=Cckar PE=2 SV=1	PF08114//PF00001	ATPase proteolipid family//7 transmembrane receptor (rhodopsin family)	GO:0007186//GO:0050790	G-protein coDOWNled receptor signaling pathway//regulation of catalytic activity	GO:0004930//GO:0030234	G-protein coDOWNled receptor activity//enzyme regulator activity	GO:0016021	integral component of membrane	--	--	-1.6437	0.10927	-2.8393	1.63e-09	-2.6862	2.25e-09	blast,frame:3 start:1320 end:2720
Cluster-16329.132115	25	225.4	128	159.37	1.07	10.03	5.23	5.99	1801	6397056	XP_013406487.1	1173	1.3e-125	peptidylglycine alpha-hydroxylating monooxygenase [Lingula anatina]	AY799997.1	AY799997	72	1.00269e-26	Tridacna gigas carbonic anhydrase gene, exons 12, 13 and partial cds	K00504	PAM, PHM	peptidylglycine monooxygenase	http://www.genome.jp/dbget-bin/www_bget?ko:K00504	O01404	765	9.5e-80	Peptidylglycine alpha-hydroxylating monooxygenase OS=Drosophila melanogaster GN=Phm PE=1 SV=2	PF01082	Copper type II ascorbate-dependent monooxygenase, N-terminal domain	GO:0055114	oxidation-reduction process	GO:0005507//GO:0004497//GO:0016715	copper ion binding//monooxygenase activity//oxidoreductase activity, acting on paired donors, with incorporation or reduction of molecular oxygen, reduced ascorbate as one donor, and incorporation of one atom of oxygen	--	--	KOG3567	Peptidylglycine alpha-amidating monooxygenase	-3.3273	0.030125	-2.3515	0.86263	-2.3865	0.94012	blast,frame:-1 start:1615 end:380
Cluster-16329.132258	1450.88	2511.04	3295.79	862.06	50.32	90.6	109.01	26.25	2159	5899511	XP_012943116.1	212	4.1e-14	PREDICTED: uncharacterized protein LOC101848794 [Aplysia californica]	--	--	--	--	--	--	--	--	--	--	--	--	--	PF00008	EGF-like domain	--	--	GO:0005515	protein binding	--	--	--	--	-0.9462	0.00034481	-1.179	2.8969e-08	1.037	0.020613	blast,frame:-1 start:1574 end:708
Cluster-16329.132373	185	12	10	258	2.36	0.16	0.12	2.89	5400	10535566	XP_021369386.1	1099	1.4e-116	synaptonemal complex protein 1-like [Mizuhopecten yessoensis]	--	--	--	--	--	--	--	--	--	Q15431	487	4.9e-47	Synaptonemal complex protein 1 OS=Homo sapiens GN=SYCP1 PE=1 SV=2	PF00420//PF05483//PF00628	NADH-ubiquinone/plastoquinone oxidoreductase chain 4L//Synaptonemal complex protein 1 (SCP-1)//PHD-finger	GO:0007130//GO:0042773//GO:0055114	synaptonemal complex assembly//ATP synthesis coDOWNled electron transport//oxidation-reduction process	GO:0005515//GO:0016651	protein binding//oxidoreductase activity, acting on NAD(P)H	GO:0000795	synaptonemal complex	--	--	3.7916	0.051416	4.2141	0.035109	-0.19392	0.99981	blast,frame:-3 start:4663 end:1511
Cluster-16329.132464	849	611	279.1	287	26.68	19.98	8.36	7.92	2354	11108482	XP_022291419.1	183	1e-10	alpha-crystallin B chain-like [Crassostrea virginica]	--	--	--	--	--	--	--	--	--	P12812	129	6.9e-06	Major egg antigen OS=Schistosoma mansoni PE=2 SV=1	PF06026	Ribose 5-phosphate isomerase A (phosphoriboisomerase A)	GO:0015976//GO:0006098//GO:0009052	carbon utilization//pentose-phosphate shunt//pentose-phosphate shunt, non-oxidative branch	GO:0004751	ribose-5-phosphate isomerase activity	--	--	--	--	0.31974	0.99885	1.6097	0.00057605	1.8506	0.00053439	blast,frame:1 start:82 end:1380
Cluster-16329.132526	1026.03	180	149	2256.65	34.43	6.28	4.77	66.5	2222	10526704	XP_021359588.1	2638	2.1e-295	glycine dehydrogenase ..decarboxylating.., mitochondrial-like [Mizuhopecten yessoensis]	XM_017695599.1	XM_017695599	79	1.59373e-30	PREDICTED: Pygocentrus nattereri glycine decarboxylase (gldc), mRNA	K00281	GLDC, gcvP	glycine dehydrogenase	http://www.genome.jp/dbget-bin/www_bget?ko:K00281	Q91W43	2248	1.3e-251	Glycine dehydrogenase (decarboxylating), mitochondrial OS=Mus musculus GN=Gldc PE=1 SV=1	PF02347//PF01212	Glycine cleavage system P-protein//Beta-eliminating lyase	GO:0055114//GO:0006563//GO:0006546//GO:0006544//GO:0006566//GO:0006520	oxidation-reduction process//L-serine metabolic process//glycine catabolic process//glycine metabolic process//threonine metabolic process//cellular amino acid metabolic process	GO:0016829//GO:0004375	lyase activity//glycine dehydrogenase (decarboxylating) activity	--	--	KOG2040	Glycine dehydrogenase (decarboxylating)	2.3562	3.4495e-08	2.7884	7.8389e-10	-0.85119	0.0015015	estscan,start:1 end:2222
Cluster-16329.132627	110.97	439.02	566.67	153.97	2.24	9.22	10.88	2.72	3517	5366816	XP_011422351.1	534	3.1e-51	PREDICTED: phosphatidylinositol phosphatase PTPRQ [Crassostrea gigas]	--	--	--	--	--	--	--	--	--	Q80T79	308	1.8e-26	CUB and sushi domain-containing protein 3 OS=Mus musculus GN=Csmd3 PE=2 SV=3	PF00041//PF16656//PF06984//PF02793//PF01899	Fibronectin type III domain//Purple acid Phosphatase, N-terminal domain//Mitochondrial 39-S ribosomal protein L47 (MRP-L47)//Hormone receptor domain//Na+/H+ ion antiporter subunit	GO:0042254//GO:0019497//GO:0006771//GO:0006812//GO:0007186//GO:0006412	ribosome biogenesis//hexachlorocyclohexane metabolic process//riboflavin metabolic process//cation transport//G-protein coDOWNled receptor signaling pathway//translation	GO:0005515//GO:0046872//GO:0004930//GO:0008324//GO:0003735//GO:0003993	protein binding//metal ion binding//G-protein coDOWNled receptor activity//cation transmembrane transporter activity//structural constituent of ribosome//acid phosphatase activity	GO:0005840//GO:0016021//GO:0016020//GO:0005761	ribosome//integral component of membrane//membrane//mitochondrial ribosome	--	--	-2.139	0.010993	-2.3477	0.00089736	-0.18656	0.99981	blast,frame:-1 start:3517 end:2
Cluster-16329.132636	24.55	256.33	211.63	357.53	0.73	7.98	6.04	9.39	2459	10530591	XP_021363878.1	245	6.9e-18	uncharacterized protein LOC110457103 [Mizuhopecten yessoensis]	--	--	--	--	--	--	--	--	--	--	--	--	--	PF01607	Chitin binding Peritrophin-A domain	GO:0006030	chitin metabolic process	GO:0008061	chitin binding	GO:0005576	extracellular region	--	--	-3.5391	0.0095706	-3.1031	0.081561	-3.5783	0.0031107	blast,frame:1 start:91 end:1893
Cluster-16329.13273	1044	1657	3120	1458	31.91	52.7	90.92	39.13	2413	11102825	XP_022345279.1	2189	2.6e-243	LOW QUALITY PROTEIN: sodium- and chloride-dependent GABA transporter ine-like [Crassostrea virginica]	--	--	--	--	--	K05039	SLC6A6S	solute carrier family 6 (neurotransmitter transporter, GABA) member 6/8/11/12/13	http://www.genome.jp/dbget-bin/www_bget?ko:K05039	Q9VR07	1517	8e-167	Sodium- and chloride-dependent GABA transporter ine OS=Drosophila melanogaster GN=ine PE=1 SV=1	PF00209	Sodium:neurotransmitter symporter family	GO:0006812//GO:0006836	cation transport//neurotransmitter transport	GO:0005328	neurotransmitter:sodium symporter activity	GO:0016021	integral component of membrane	--	--	-0.8213	0.05777	-1.5748	7.9e-13	-0.19595	0.99981	blast,frame:-3 start:2081 end:216
Cluster-16329.13276	60.2	257	457	313.88	2.39	10.59	17.27	10.92	1924	4837614	XP_009058266.1	1383	6e-150	hypothetical protein LOTGIDRAFT_178791 [Lottia gigantea]	--	--	--	--	--	--	--	--	--	Q6DDL7	1029	2.5e-110	Protein unc-93 homolog A OS=Xenopus laevis GN=unc93a PE=2 SV=1	--	--	--	--	--	--	--	--	KOG3097	Predicted membrane protein	-2.2488	0.13205	-2.9197	0.00065068	-2.0965	0.17751	blast,frame:2 start:125 end:1585
Cluster-16329.132767	54	31	18	411	2.36	1.41	0.75	15.78	1770	7343526	XP_014667422.1	540	3.1e-52	PREDICTED: monocarboxylate transporter 13-like [Priapulus caudatus]	--	--	--	--	--	--	--	--	--	G5E8K6	417	2.1e-39	Monocarboxylate transporter 6 OS=Mus musculus GN=Slc16a5 PE=3 SV=1	PF07690	Major Facilitator SDOWNerfamily	GO:0055085	transmembrane transport	--	--	GO:0016021	integral component of membrane	KOG2504	Monocarboxylate transporter	0.64584	0.99885	1.5896	0.99897	-2.6422	0.0086051	blast,frame:3 start:141 end:1550
Cluster-16329.132975	67	161	484	133.05	4.06	10.12	27.99	7.08	1354	--	--	--	--	--	AY799997.1	AY799997	88	9.55e-36	Tridacna gigas carbonic anhydrase gene, exons 12, 13 and partial cds	--	--	--	--	--	--	--	--	PF14987	NADH dehydrogenase 1 alpha subcomplex subunit 3	--	--	--	--	GO:0005747//GO:0005743	mitochondrial respiratory chain complex I//mitochondrial inner membrane	--	--	-1.4197	0.99885	-2.8481	0.00047951	-0.70381	0.99981	--
Cluster-16329.133149	195	368.58	405	699.8	20.87	40.83	41.52	65.91	885	--	--	--	--	--	AY799995.1	AY799995	51	2.28e-15	Tridacna gigas carbonic anhydrase gene, exon 10 and partial cds	--	--	--	--	--	--	--	--	--	--	--	--	--	--	--	--	--	--	-1.0734	0.99885	-1.0498	0.98683	-1.5575	0.017697	estscan,start:713 end:532; minus strand
Cluster-16329.133202	50	370	148	55	6.06	46.33	17.18	5.86	814	--	--	--	--	--	--	--	--	--	--	--	--	--	--	--	--	--	--	PF01960	ArgJ family	GO:0042967//GO:0006526	acyl-carrier-protein biosynthetic process//arginine biosynthetic process	GO:0004358	glutamate N-acetyltransferase activity	--	--	--	--	-3.0424	0.0016002	-1.5609	0.99897	0.14842	0.99981	estscan,start:814 end:1; minus strand
Cluster-16329.133203	69	401	192	59	5.19	31.3	13.81	3.9	1143	10077265	XP_019918486.1	192	4.5e-12	PREDICTED: uncharacterized protein LOC105317589 [Crassostrea gigas]	--	--	--	--	--	--	--	--	--	--	--	--	--	--	--	--	--	--	--	--	--	--	--	-2.6938	0.0024673	-1.4718	0.99897	0.5118	0.99981	blast,frame:3 start:93 end:1142
Cluster-16329.133338	10	182.6	424.62	390.87	0.58	10.99	23.51	19.91	1402	10073573	XP_019928063.1	304	5.7e-25	PREDICTED: ABC transporter G family member 14 isoform X2 [Crassostrea gigas]	--	--	--	--	--	--	--	--	--	Q9C6W5	190	3.5e-13	ABC transporter G family member 14 OS=Arabidopsis thaliana GN=ABCG14 PE=2 SV=1	--	--	--	--	--	--	--	--	KOG0061	Transporter, ABC sDOWNerfamily (Breast cancer resistance protein)	-4.3455	0.032967	-5.4034	1.6322e-05	-5.0027	0.0002473	blast,frame:3 start:3 end:725
Cluster-16329.133358	331	78	239	994	10.32	2.53	7.1	27.21	2371	10513671	XP_021344448.1	2844	0	1,4-alpha-glucan-branching enzyme-like [Mizuhopecten yessoensis]	XM_013933930.1	XM_013933930	146	9.68e-68	PREDICTED: Limulus polyphemus 1,4-alpha-glucan-branching enzyme-like (LOC106473244), mRNA	K00700	GBE1, glgB	1,4-alpha-glucan branching enzyme	http://www.genome.jp/dbget-bin/www_bget?ko:K00700	Q6EAS5	2405	8.4e-270	1,4-alpha-glucan-branching enzyme OS=Equus caballus GN=GBE1 PE=2 SV=1	PF02922//PF00128//PF02806	Carbohydrate-binding module 48 (Isoamylase N-terminal domain)//Alpha amylase, catalytic domain//Alpha amylase, C-terminal all-beta domain	GO:0005975	carbohydrate metabolic process	GO:0004553//GO:0003824//GO:0043169	hydrolase activity, hydrolyzing O-glycosyl compounds//catalytic activity//cation binding	--	--	KOG0470	1,4-alpha-glucan branching enzyme/starch branching enzyme II	1.9304	0.07489	0.47449	0.99897	-1.3005	0.0084553	blast,frame:-1 start:2371 end:290
Cluster-16329.13345	97	417	436	154	7.38	32.89	31.69	10.29	1134	--	--	--	--	--	--	--	--	--	--	--	--	--	--	--	--	--	--	PF00558//PF15681	Vpu protein//Lymphocyte activation family X	GO:0051249//GO:0006812//GO:0019076//GO:0006955//GO:0032801	regulation of lymphocyte activation//cation transport//viral release from host cell//immune response//receptor catabolic process	GO:0005261	cation channel activity	GO:0033644	host cell membrane	--	--	-2.2588	0.0095089	-2.1636	0.015663	-0.38095	0.99981	estscan,start:109 end:474
Cluster-16329.133514	4294.06	162	40	54	108.42	4.26	0.96	1.2	2863	10072796	XP_011443039.2	720	6.7e-73	PREDICTED: uncharacterized protein LOC105339271 [Crassostrea gigas]	AY799997.1	AY799997	62	5.81217e-21	Tridacna gigas carbonic anhydrase gene, exons 12, 13 and partial cds	--	--	--	--	--	--	--	--	PF13639//PF01771	Ring finger domain//Herpesvirus alkaline exonuclease	--	--	GO:0005515//GO:0004527//GO:0008270//GO:0003677	protein binding//exonuclease activity//zinc ion binding//DNA binding	--	--	--	--	4.5734	6.5982e-62	6.7509	6.9358e-63	6.5992	1.2542e-63	blast,frame:1 start:1195 end:2394|blast,frame:3 start:108 end:728
Cluster-16329.133622	209.54	138.9	19.81	22.46	86.38	58.01	7.96	8.21	432	--	--	--	--	--	--	--	--	--	--	--	--	--	--	--	--	--	--	--	--	--	--	--	--	--	--	--	--	0.43833	0.99885	3.4076	0.037755	3.5077	0.07353	estscan,start:237 end:432
Cluster-16329.133654	192	1134	36	166	6.34	38.96	1.13	4.81	2254	4171613	XP_002733653.2	983	1.7e-103	PREDICTED: uncharacterized protein LOC100371864 [Saccoglossus kowalevskii]	--	--	--	--	--	--	--	--	--	P22589	147	5.4e-08	Polyubiquitin OS=Phytophthora infestans PE=1 SV=2	PF14560//PF00240	Ubiquitin-like domain//Ubiquitin family	--	--	GO:0005515	protein binding	--	--	KOG0001	Ubiquitin and ubiquitin-like proteins	-2.7171	2.6132e-10	2.4197	0.22454	0.49584	0.99981	blast,frame:3 start:183 end:1295
Cluster-16329.133698	2	30	206	1	0.21	3.32	21.12	0.09	885	--	--	--	--	--	--	--	--	--	--	--	--	--	--	--	--	--	--	--	--	--	--	--	--	--	--	--	--	-4.0617	0.99885	-6.6818	0.017429	1.2859	0.99981	--
Cluster-16329.13370	2	8	211	15	0.59	2.39	59.85	3.89	497	--	--	--	--	--	--	--	--	--	--	--	--	--	--	--	--	--	--	--	--	--	--	--	--	--	--	--	--	-2.1548	0.99885	-6.7164	0.015214	-2.621	0.99981	--
Cluster-16329.133741	656	2	13	20	73.34	0.23	1.39	1.97	859	--	--	--	--	--	--	--	--	--	--	--	--	--	--	--	--	--	--	--	--	--	--	--	--	--	--	--	--	8.2027	6.7437e-08	5.6618	2.5533e-09	5.3215	5.5581e-09	--
Cluster-16329.133806	16	246	211	64.01	0.67	10.75	8.46	2.36	1829	--	--	--	--	--	AY799997.1	AY799997	58	6.17384e-19	Tridacna gigas carbonic anhydrase gene, exons 12, 13 and partial cds	--	--	--	--	--	--	--	--	--	--	--	--	--	--	--	--	--	--	-4.0974	0.0059374	-3.7164	0.03862	-1.7143	0.99981	estscan,start:1103 end:999; minus strand
Cluster-16329.133880	36.73	279.45	77.47	35.36	7.46	58.33	15.15	6.33	596	--	--	--	--	--	--	--	--	--	--	--	--	--	--	--	--	--	--	--	--	--	--	--	--	--	--	--	--	-3.0824	0.012582	-1.072	0.99897	0.34076	0.99981	--
Cluster-16329.13390	19	32	231.19	96	9.41	15.97	112.08	42.2	405	--	--	--	--	--	--	--	--	--	--	--	--	--	--	--	--	--	--	--	--	--	--	--	--	--	--	--	--	-0.90692	0.99885	-3.6003	0.026688	-2.0511	0.99981	--
Cluster-16329.134102	34	272	50	41	1.45	12.04	2.03	1.53	1810	11913380	XP_023932682.1	629	1.5e-62	angiopoietin-related protein 7-like [Lingula anatina]	--	--	--	--	--	K10104	FCN	ficolin	http://www.genome.jp/dbget-bin/www_bget?ko:K10104	D8VNS9	548	1.4e-54	Ryncolin-3 OS=Cerberus rynchops PE=1 SV=1	--	--	--	--	--	--	--	--	--	--	-3.1548	0.012913	-0.55172	0.99897	0.015832	0.99981	blast,frame:-1 start:1789 end:647
Cluster-16329.134311	16.06	302.09	2.43	8.79	0.7	13.66	0.1	0.34	1777	--	--	--	--	--	--	--	--	--	--	--	--	--	--	--	--	--	--	--	--	--	--	--	--	--	--	--	--	-4.3883	0.00073827	2.7291	0.99897	1.1555	0.99981	--
Cluster-16329.134385	198	753	442	360	13.05	51.52	27.84	20.86	1266	--	--	--	--	--	AY799997.1	AY799997	72	6.98931e-27	Tridacna gigas carbonic anhydrase gene, exons 12, 13 and partial cds	--	--	--	--	--	--	--	--	PF01563	Alphavirus E3 glycoprotein	--	--	GO:0004252	serine-type endopeptidase activity	GO:0019028//GO:0055036	viral capsid//virion membrane	--	--	-2.082	0.00011857	-1.1539	0.62761	-0.57658	0.99981	estscan,start:1164 end:219; minus strand
Cluster-16329.134409	12	41	236	25	0.64	2.26	11.97	1.17	1505	10510597	XP_021351747.1	215	1.3e-14	uncharacterized protein LOC110449299 [Mizuhopecten yessoensis]	--	--	--	--	--	--	--	--	--	--	--	--	--	PF15168//PF00940	Triple QxxK/R motif-containing protein family//DNA-dependent RNA polymerase	GO:0006144//GO:0006351//GO:0006206	purine nucleobase metabolic process//transcription, DNA-templated//pyrimidine nucleobase metabolic process	GO:0003899//GO:0003677	DNA-directed RNA polymerase activity//DNA binding	GO:0005789//GO:0005730	endoplasmic reticulum membrane//nucleolus	--	--	-1.9274	0.99885	-4.293	0.011279	-0.77297	0.99981	blast,frame:3 start:189 end:1130
Cluster-16329.134458	20	164.27	311.93	65.05	3.32	28.1	49.76	9.52	668	--	--	--	--	--	--	--	--	--	--	--	--	--	--	--	--	--	--	PF13008	Zinc-binding domain of Paramyxoviridae V protein	--	--	GO:0046872	metal ion binding	--	--	--	--	-3.1928	0.15798	-3.9585	0.0019525	-1.4156	0.99981	--
Cluster-16329.134461	218.77	610	439	303	15.95	46.13	30.59	19.42	1171	6393724	XP_013401877.1	853	1e-88	cell division control protein 42 homolog [Lingula anatina]	--	--	--	--	--	K07865	RHOU, WRCH1	Ras homolog gene family, member U	http://www.genome.jp/dbget-bin/www_bget?ko:K07865	Q7L0Q8	705	5.6e-73	Rho-related GTP-binding protein RhoU OS=Homo sapiens GN=RHOU PE=1 SV=1	PF08545//PF00025//PF01926//PF00071//PF00176//PF08477	3-Oxoacyl-[acyl-carrier-protein (ACP)] synthase III//ADP-ribosylation factor family//50S ribosome-binding GTPase//Ras family//SNF2 family N-terminal domain//Ras of Complex, Roc, domain of DAPkinase	GO:0042967//GO:0006633//GO:0007264	acyl-carrier-protein biosynthetic process//fatty acid biosynthetic process//small GTPase mediated signal transduction	GO:0004315//GO:0005525//GO:0005524	3-oxoacyl-[acyl-carrier-protein] synthase activity//GTP binding//ATP binding	GO:0005835	fatty acid synthase complex	KOG0393	Ras-related small GTPase, Rho type	-1.6342	0.016623	-1.0001	0.99672	-0.18398	0.99981	blast,frame:-1 start:958 end:89
Cluster-16329.134628	653	1383.82	1085	805.33	23.94	52.78	37.95	25.93	2057	4573074	AII16538.1	402	3.6e-36	apoptosis inhibitor 2, partial [Paracyclopina nana]	--	--	--	--	--	K16061	BIRC7_8	baculoviral IAP repeat-containing protein 7/8	http://www.genome.jp/dbget-bin/www_bget?ko:K16061	Q24306	250	5.6e-20	Death-associated inhibitor of apoptosis 1 OS=Drosophila melanogaster GN=Diap1 PE=1 SV=2	--	--	--	--	--	--	--	--	--	--	-1.2383	0.00099073	-0.72787	0.56285	-0.016576	0.99981	blast,frame:2 start:218 end:1699
Cluster-16329.134786	258.9	2	13	0	39.29	0.31	1.89	0	705	--	--	--	--	--	--	--	--	--	--	--	--	--	--	--	--	--	--	--	--	--	--	--	--	--	--	--	--	6.8614	0.0029187	4.3205	0.0034746	5.1293	0.0041197	--
Cluster-16329.134891	660	169	129	407	11.46	3.06	2.13	6.2	4038	10531192	XP_021364540.1	475	2.4e-44	latrophilin receptor-like protein A [Mizuhopecten yessoensis]	--	--	--	--	--	--	--	--	--	--	--	--	--	PF00002//PF01612	7 transmembrane receptor (Secretin family)//3'-5' exonuclease	GO:0007186//GO:0006139	G-protein coDOWNled receptor signaling pathway//nucleobase-containing compound metabolic process	GO:0008408//GO:0003676//GO:0004930	3'-5' exonuclease activity//nucleic acid binding//G-protein coDOWNled receptor activity	GO:0016021	integral component of membrane	--	--	1.8106	0.0012751	2.3598	4.5337e-05	0.98336	0.85501	blast,frame:-3 start:3190 end:227
Cluster-16329.134919	466	3873	879	1358	82.15	703.08	149.01	211.03	645	11103743	XP_022286101.1	609	1.1e-60	cysteine sulfinic acid decarboxylase-like [Crassostrea virginica]	--	--	--	--	--	K01594	CSAD	sulfinoalanine decarboxylase	http://www.genome.jp/dbget-bin/www_bget?ko:K01594	Q9DBE0	586	1.9e-59	Cysteine sulfinic acid decarboxylase OS=Mus musculus GN=Csad PE=2 SV=1	PF00282	Pyridoxal-dependent decarboxylase conserved domain	GO:0019752	carboxylic acid metabolic process	GO:0030170//GO:0016831	pyridoxal phosphate binding//carboxy-lyase activity	--	--	KOG0629	Glutamate decarboxylase and related proteins	-3.2099	3.6363e-44	-0.91086	0.32456	-1.2572	0.00079453	estscan,start:645 end:1; minus strand
Cluster-16329.134920	39	314	91	128	41.67	329.18	97.46	121.65	329	--	--	--	--	--	--	--	--	--	--	--	--	--	--	--	--	--	--	--	--	--	--	--	--	--	--	--	--	-3.1641	0.004466	-1.2177	0.99897	-1.4287	0.99981	estscan,start:299 end:1; minus strand
Cluster-16329.134921	60	507	105	130	72.98	602.41	128.61	140.55	320	11103743	XP_022286101.1	179	4e-11	cysteine sulfinic acid decarboxylase-like [Crassostrea virginica]	--	--	--	--	--	K01594	CSAD	sulfinoalanine decarboxylase	http://www.genome.jp/dbget-bin/www_bget?ko:K01594	Q64611	173	7.4e-12	Cysteine sulfinic acid decarboxylase OS=Rattus norvegicus GN=Csad PE=1 SV=1	--	--	--	--	--	--	--	--	--	--	-3.2338	2.7252e-05	-0.80268	0.99897	-0.82956	0.99981	blast,frame:-3 start:318 end:1
Cluster-16329.134929	359	206	69	118	8.99	5.37	1.65	2.59	2884	5354499	XP_011447726.1	1562	1.6e-170	PREDICTED: cartilage acidic protein 1 [Crassostrea gigas]	--	--	--	--	--	--	--	--	--	Q0V9M0	1210	3.8e-131	Cartilage acidic protein 1 OS=Xenopus tropicalis GN=crtac1 PE=2 SV=2	PF06701	Mib_herc2	GO:0016567	protein ubiquitination	GO:0046872//GO:0004842	metal ion binding//ubiquitin-protein transferase activity	--	--	--	--	0.64649	0.99885	2.384	0.011715	1.8911	0.17626	blast,frame:-1 start:2470 end:533
Cluster-16329.134982	562	1323	1436	883	9.34	22.9	22.74	12.88	4207	10505909	OWF56748.1	991	3.7e-104	FYVE, RhoGEF and PH domain-containing protein 4 [Mizuhopecten yessoensis]	AY799997.1	AY799997	52	3.10615e-15	Tridacna gigas carbonic anhydrase gene, exons 12, 13 and partial cds	K05720	FGD1	FYVE, RhoGEF and PH domain containing 1	http://www.genome.jp/dbget-bin/www_bget?ko:K05720	P98174	820	9.3e-86	FYVE, RhoGEF and PH domain-containing protein 1 OS=Homo sapiens GN=FGD1 PE=1 SV=2	PF00621	RhoGEF domain	GO:0043087//GO:0035023	regulation of GTPase activity//regulation of Rho protein signal transduction	GO:0005089	Rho guanyl-nucleotide exchange factor activity	--	--	--	--	-1.39	0.00021397	-1.3487	0.00026257	-0.36592	0.99981	blast,frame:2 start:716 end:2932
Cluster-16329.135138	74	29	1122	23	3.37	1.37	48.72	0.92	1711	5354961	XP_011448503.1	521	4.8e-50	PREDICTED: ras-related and estrogen-regulated growth inhibitor-like protein [Crassostrea gigas]	--	--	--	--	--	K17198	RERGL	Ras-related and estrogen-regulated growth inhibitor-like protein	http://www.genome.jp/dbget-bin/www_bget?ko:K17198	Q6DGN0	308	8.8e-27	Ras-related and estrogen-regulated growth inhibitor-like protein OS=Danio rerio GN=rergl PE=2 SV=1	PF08477//PF01926//PF00071//PF00025	Ras of Complex, Roc, domain of DAPkinase//50S ribosome-binding GTPase//Ras family//ADP-ribosylation factor family	GO:0007264	small GTPase mediated signal transduction	GO:0005525	GTP binding	--	--	--	--	1.1966	0.99885	-3.9177	2.21e-13	1.9718	0.99981	blast,frame:3 start:906 end:1568
Cluster-16329.135222	1220.98	550.96	573.48	488	75.03	35.15	33.66	26.35	1338	11068368	XP_022314634.1	1172	1.2e-125	alternative oxidase, mitochondrial-like isoform X1 [Crassostrea virginica]	--	--	--	--	--	--	--	--	--	Q9P959	632	1.9e-64	Alternative oxidase, mitochondrial OS=Emericella nidulans (strain FGSC A4 / ATCC 38163 / CBS 112.46 / NRRL 194 / M139) GN=alxA PE=3 SV=2	PF01786	Alternative oxidase	GO:0055114//GO:0006118	oxidation-reduction process//obsolete electron transport	GO:0009916	alternative oxidase activity	--	--	--	--	0.99317	0.0077352	1.0949	0.0031765	1.609	9.4625e-05	blast,frame:-1 start:1230 end:121
Cluster-16329.135244	293	25	51	404	15.1	1.34	2.51	18.29	1543	10501794	OWF52633.1	1053	8.8e-112	Lysosomal acid lipase..cholesteryl ester hydrolase [Mizuhopecten yessoensis]	--	--	--	--	--	K01052	LIPA	lysosomal acid lipase/cholesteryl ester hydrolase	http://www.genome.jp/dbget-bin/www_bget?ko:K01052	P38571	926	1.7e-98	Lysosomal acid lipase/cholesteryl ester hydrolase OS=Homo sapiens GN=LIPA PE=1 SV=2	PF04083	Partial alpha/beta-hydrolase lipase region	GO:0006629	lipid metabolic process	--	--	--	--	KOG2624	Triglyceride lipase-cholesterol esterase	3.3961	0.0044739	2.527	0.027646	-0.17753	0.99981	blast,frame:1 start:331 end:1542
Cluster-16329.135266	3	4	21	393	0.03	0.05	0.23	3.94	5998	7804573	KXJ12061.1	183	2.6e-10	Transposon TX1 uncharacterized 149 kDa protein [Exaiptasia pallida]	--	--	--	--	--	--	--	--	--	--	--	--	--	PF02180	Bcl-2 homology region 4	GO:0042981	regulation of apoptotic process	--	--	--	--	--	--	-0.56988	0.99885	-2.8027	0.99897	-6.7475	0.0002798	--
Cluster-16329.135296	1353	1318	479	493	51.64	52.32	17.44	16.52	1987	10749009	XP_022088379.1	165	1.1e-08	collagen alpha-1..X.. chain-like [Acanthaster planci]	--	--	--	--	--	--	--	--	--	Q9ES30	160	1.5e-09	Complement C1q tumor necrosis factor-related protein 3 OS=Mus musculus GN=C1qtnf3 PE=2 SV=1	PF00974	Rhabdovirus spike glycoprotein	--	--	--	--	GO:0019031	viral envelope	--	--	-0.11704	0.99885	1.5027	6.42e-06	1.7424	3.98e-06	blast,frame:2 start:74 end:886
Cluster-16329.135315	258	849.19	494	366	6.59	22.57	12.02	8.21	2834	10533490	XP_021367085.1	1101	4.4e-117	transcriptional regulator ATRX-like [Mizuhopecten yessoensis]	--	--	--	--	--	K10779	ATRX	transcriptional regulator ATRX	http://www.genome.jp/dbget-bin/www_bget?ko:K10779	Q7YQM4	1045	5.1e-112	Transcriptional regulator ATRX OS=Pan troglodytes GN=ATRX PE=2 SV=1	PF00608//PF00176	Adenoviral fibre protein (repeat/shaft region)//SNF2 family N-terminal domain	GO:0019062//GO:0009405//GO:0007155	virion attachment to host cell//pathogenesis//cell adhesion	GO:0005524	ATP binding	--	--	KOG1015	Transcription regulator XNP/ATRX, DEAD-box sDOWNerfamily	-1.8736	0.00016538	-0.93247	0.99897	-0.21855	0.99981	blast,frame:1 start:166 end:2574
Cluster-16329.135316	270.51	925.82	542.97	415.84	7.63	27.18	14.6	10.3	2592	3299050	ELT93989.1	564	7.5e-55	hypothetical protein CAPTEDRAFT_221494 [Capitella teleta]	--	--	--	--	--	K10779	ATRX	transcriptional regulator ATRX	http://www.genome.jp/dbget-bin/www_bget?ko:K10779	Q61687	497	1.6e-48	Transcriptional regulator ATRX OS=Mus musculus GN=Atrx PE=1 SV=3	PF00608//PF04273	Adenoviral fibre protein (repeat/shaft region)//Putative phosphatase (DUF442)	GO:0019062//GO:0009405//GO:0007155	virion attachment to host cell//pathogenesis//cell adhesion	GO:0016787	hydrolase activity	--	--	KOG1015	Transcription regulator XNP/ATRX, DEAD-box sDOWNerfamily	-1.9299	3.4942e-05	-1.0005	0.68717	-0.33443	0.99981	blast,frame:2 start:1118 end:2590|blast,frame:1 start:1 end:1281
Cluster-16329.135344	4	50	271	100	1.45	18.42	95.47	32.09	454	--	--	--	--	--	--	--	--	--	--	--	--	--	--	--	--	--	--	--	--	--	--	--	--	--	--	--	--	-3.7987	0.99885	-6.0775	0.0020559	-4.3579	0.90511	--
Cluster-16329.135440	31	183	329	154	1.12	6.85	11.29	4.87	2091	--	--	--	--	--	AY799997.1	AY799997	50	1.98e-14	Tridacna gigas carbonic anhydrase gene, exons 12, 13 and partial cds	--	--	--	--	--	--	--	--	--	--	--	--	--	--	--	--	--	--	-2.7164	0.19806	-3.4031	0.0032831	-2.0267	0.99981	estscan,start:716 end:1158
Cluster-16329.135530	180	40.05	1	3	38.34	8.76	0.21	0.56	581	--	--	--	--	--	--	--	--	--	--	--	--	--	--	--	--	--	--	--	--	--	--	--	--	--	--	--	--	2.0133	0.50803	7.4965	0.040453	6.1928	0.04731	estscan,start:1 end:107
Cluster-16329.135575	134	193.23	836	829	9.29	13.9	55.4	50.53	1217	--	--	--	--	--	--	--	--	--	--	--	--	--	--	--	--	--	--	--	--	--	--	--	--	--	--	--	--	-0.68293	0.99885	-2.6366	1.18e-06	-2.3432	1.96e-05	estscan,start:673 end:118; minus strand
Cluster-16329.135677	47	244	343	80	0.6	3.24	4.16	0.89	5411	10517069	XP_021348893.1	2119	7.6e-235	NFX1-type zinc finger-containing protein 1-like [Mizuhopecten yessoensis]	XM_012698483.1	XM_012698483	39	6.74e-08	PREDICTED: Hydra vulgaris NFX1-type zinc finger-containing protein 1 (LOC100214706), mRNA	--	--	--	--	Q8R151	2873	0	NFX1-type zinc finger-containing protein 1 OS=Mus musculus GN=Znfx1 PE=2 SV=3	PF01443//PF00004//PF05316//PF02562//PF00580//PF04851//PF00270	Viral (SDOWNerfamily 1) RNA helicase//ATPase family associated with various cellular activities (AAA)//Mitochondrial ribosomal protein (VAR1)//PhoH-like protein//UvrD/REP helicase N-terminal domain//Type III restriction enzyme, res subunit//DEAD/DEAH box helicase	GO:0006412//GO:0042254	translation//ribosome biogenesis	GO:0016787//GO:0003677//GO:0005524//GO:0003735//GO:0003676	hydrolase activity//DNA binding//ATP binding//structural constituent of ribosome//nucleic acid binding	GO:0005840//GO:0005761	ribosome//mitochondrial ribosome	KOG1802	RNA helicase nonsense mRNA reducing factor (pNORF1)	-2.531	0.087877	-2.8628	0.0084091	-0.48142	0.99981	blast,frame:2 start:281 end:5410
Cluster-16329.135714	69	548	119	298	5.93	48.81	9.78	22.52	1035	10533007	XP_021366554.1	225	6.1e-16	potassium voltage-gated channel protein Shaw-like [Mizuhopecten yessoensis]	--	--	--	--	--	--	--	--	--	Q6PIU1	157	1.7e-09	Potassium voltage-gated channel subfamily V member 1 OS=Homo sapiens GN=KCNV1 PE=1 SV=2	PF04564//PF07966//PF02214	U-box domain//A1 Propeptide//BTB/POZ domain	GO:0051260//GO:0016567//GO:0006508	protein homooligomerization//protein ubiquitination//proteolysis	GO:0004190//GO:0004842	aspartic-type endopeptidase activity//ubiquitin-protein transferase activity	--	--	KOG3713	Voltage-gated K+ channel KCNB/KCNC	-3.1444	1.3656e-05	-0.78162	0.99897	-1.8247	0.40192	blast,frame:-2 start:563 end:3
Cluster-16329.135724	290	696	320	381	3.85	9.63	4.05	4.44	5197	11106199	XP_022288855.1	1065	1.2e-112	low-density lipoprotein receptor-related protein 4-like [Crassostrea virginica]	--	--	--	--	--	--	--	--	--	O88572	410	4e-38	Low-density lipoprotein receptor-related protein 6 OS=Mus musculus GN=Lrp6 PE=1 SV=1	PF09236//PF01436	Alpha-haemoglobin stabilising protein//NHL repeat	GO:0006457//GO:0020027//GO:0050821//GO:0030097	protein folding//hemoglobin metabolic process//protein stabilization//hemopoiesis	GO:0005515//GO:0030492	protein binding//hemoglobin binding	GO:0005833	hemoglobin complex	KOG1215	Low-density lipoprotein receptors containing Ca2+-binding EGF-like domains	-1.4179	0.029554	-0.13735	0.99897	-0.10782	0.99981	blast,frame:-1 start:4975 end:1361
Cluster-16329.135747	228	23	66	58	9.57	1	2.64	2.14	1832	10500577	OWF51416.1	1007	2.3e-106	Coiled-coil domain-containing protein 15 [Mizuhopecten yessoensis]	--	--	--	--	--	K16752	CCDC15	coiled-coil domain-containing protein 15	http://www.genome.jp/dbget-bin/www_bget?ko:K16752	Q0P6D6	316	1.1e-27	Coiled-coil domain-containing protein 15 OS=Homo sapiens GN=CCDC15 PE=2 SV=2	PF08015	Fungal mating-type pheromone	GO:0007165	signal transduction	GO:0000772	mating pheromone activity	GO:0016020	membrane	--	--	3.1545	0.034823	1.7932	0.39689	2.2608	0.38022	blast,frame:-1 start:1796 end:267
Cluster-16329.135791	969.39	682.99	3.16	52.01	105.32	76.78	0.33	4.97	876	--	--	--	--	--	AY799997.1	AY799997	75	1.03e-28	Tridacna gigas carbonic anhydrase gene, exons 12, 13 and partial cds	--	--	--	--	--	--	--	--	--	--	--	--	--	--	--	--	--	--	0.35037	0.99885	8.2657	5.64e-12	4.5061	7.68e-13	estscan,start:1 end:278
Cluster-16329.135823	615	1259	2137	1184	28.48	60.59	94.43	48.16	1686	10067546	XP_019922394.1	2177	4.5e-242	PREDICTED: methionine--tRNA ligase, cytoplasmic [Crassostrea gigas]	XM_005098416.2	XM_005098416	211	5.03789e-104	PREDICTED: Aplysia californica methionine--tRNA ligase, cytoplasmic-like (LOC101855339), mRNA	K01874	MARS, metG	methionyl-tRNA synthetase	http://www.genome.jp/dbget-bin/www_bget?ko:K01874	Q6PF21	1909	2e-212	Methionine--tRNA ligase, cytoplasmic OS=Xenopus laevis GN=mars PE=2 SV=1	PF00133//PF09334	tRNA synthetases class I (I, L, M and V)//tRNA synthetases class I (M)	GO:0006418	tRNA aminoacylation for protein translation	GO:0004812//GO:0000166//GO:0005524	aminoacyl-tRNA ligase activity//nucleotide binding//ATP binding	--	--	KOG1247	Methionyl-tRNA synthetase	-1.1885	0.004106	-1.7923	1.4208e-10	-0.65909	0.52099	estscan,start:1686 end:1; minus strand
Cluster-16329.135872	514.53	143.67	22	26	6.83	1.99	0.28	0.3	5201	10515508	XP_021347157.1	3624	0	multidrug resistance-associated protein 1-like [Mizuhopecten yessoensis]	--	--	--	--	--	K05666	ABCC2	ATP-binding cassette, subfamily C (CFTR/MRP), member 2	http://www.genome.jp/dbget-bin/www_bget?ko:K05666	Q6UR05	2943	0	Multidrug resistance-associated protein 1 OS=Canis familiaris GN=ABCC1 PE=2 SV=1	PF00005//PF01695//PF03193//PF01926//PF00664	ABC transporter//IstB-like ATP binding protein//Protein of unknown function, DUF258//50S ribosome-binding GTPase//ABC transporter transmembrane region	GO:0055085//GO:0006810	transmembrane transport//transport	GO:0005525//GO:0005524//GO:0042626//GO:0016887//GO:0003924	GTP binding//ATP binding//ATPase activity, coDOWNled to transmembrane movement of substances//ATPase activity//GTPase activity	GO:0016021	integral component of membrane	KOG0054	Multidrug resistance-associated protein/mitoxantrone resistance protein, ABC sDOWNerfamily	1.6856	0.017314	4.5524	7.5839e-07	4.5926	1.6213e-06	blast,frame:2 start:209 end:4900
Cluster-16329.135907	221	6	7	4	8.76	0.25	0.26	0.14	1923	--	--	--	--	--	--	--	--	--	--	--	--	--	--	--	--	--	--	--	--	--	--	--	--	--	--	--	--	5.0481	0.0081088	4.9852	0.0077669	6.0738	0.012561	--
Cluster-16329.136031	304.91	249	56	158	9.76	8.29	1.71	4.44	2317	5362428	XP_011415162.1	196	3.1e-12	PREDICTED: protein amnionless-like isoform X2 [Crassostrea gigas]	--	--	--	--	--	--	--	--	--	--	--	--	--	--	--	--	--	--	--	--	--	--	--	0.13739	0.99885	2.4496	0.026736	1.2344	0.99981	blast,frame:-1 start:670 end:254|blast,frame:-2 start:1815 end:1501
Cluster-16329.136110	214	536.26	951.96	222	8.56	22.31	36.34	7.8	1908	--	--	--	--	--	AY799986.1	AY799986	51	5.02e-15	Tridacna gigas carbonic anhydrase gene, exon 1 and partial cds	--	--	--	--	--	--	--	--	--	--	--	--	--	--	--	--	--	--	-1.4802	0.079199	-2.1486	7.71e-06	0.23297	0.99981	estscan,start:1366 end:1534
Cluster-16329.136118	97.02	704.05	254	345	1.16	8.74	2.88	3.61	5760	10534110	XP_021367770.1	1213	9.2e-130	fusarin C synthetase-like [Mizuhopecten yessoensis]	--	--	--	--	--	--	--	--	--	B0G100	274	2.6e-22	Probable polyketide synthase 7 OS=Dictyostelium discoideum GN=pks7 PE=3 SV=1	PF00106//PF16519	short chain dehydrogenase//Tetramerisation domain of TRPM	GO:0051262//GO:0008152	protein tetramerization//metabolic process	GO:0016491	oxidoreductase activity	--	--	KOG1202	Animal-type fatty acid synthase and related proteins	-3.0142	5.2428e-07	-1.3838	0.98307	-1.5443	0.50733	blast,frame:1 start:1 end:4551
Cluster-16329.136187	180	3	58	236	18.25	0.31	5.63	21.05	919	--	--	--	--	--	--	--	--	--	--	--	--	--	--	--	--	--	--	--	--	--	--	--	--	--	--	--	--	5.752	0.028193	1.6385	0.85412	-0.10487	0.99981	--
Cluster-16329.136302	30	178	502	113	0.8	4.91	12.69	2.63	2739	--	--	--	--	--	--	--	--	--	--	--	--	--	--	--	--	--	--	PF01412//PF01436//PF14634//PF05563//PF00643//PF01363	Putative GTPase activating protein for Arf//NHL repeat//zinc-RING finger domain//Salmonella plasmid virulence protein SpvD//B-box zinc finger//FYVE zinc finger	GO:0009405	pathogenesis	GO:0008270//GO:0005515//GO:0005096//GO:0046872	zinc ion binding//protein binding//GTPase activator activity//metal ion binding	GO:0005622	intracellular	--	--	-2.7237	0.2163	-4.06	7.71e-06	-1.6274	0.99981	estscan,start:332 end:1532
Cluster-16329.136422	287.7	8	3	3	63.55	1.81	0.64	0.58	570	--	--	--	--	--	--	--	--	--	--	--	--	--	--	--	--	--	--	--	--	--	--	--	--	--	--	--	--	5.0136	0.00094615	6.5881	0.00092335	6.8694	0.0017529	estscan,start:495 end:570
Cluster-16329.136467	153	366	573	282	3.27	8.15	11.68	5.29	3331	10493338	OWF44177.1	535	2.2e-51	Transcription factor 4 [Mizuhopecten yessoensis]	--	--	--	--	--	K15603	TCF4_12	transcription factor 4/12	http://www.genome.jp/dbget-bin/www_bget?ko:K15603	Q62655	326	1.4e-28	Transcription factor 4 OS=Rattus norvegicus GN=Tcf4 PE=2 SV=2	PF01080//PF06459	Presenilin//Ryanodine Receptor TM 4-6	GO:0006816//GO:0006874	calcium ion transport//cellular calcium ion homeostasis	GO:0004190//GO:0005219	aspartic-type endopeptidase activity//ryanodine-sensitive calcium-release channel activity	GO:0005622//GO:0016021	intracellular//integral component of membrane	--	--	-1.4132	0.40626	-1.9003	0.0082399	-0.59624	0.99981	blast,frame:-1 start:2551 end:1217
Cluster-16329.136516	1868.98	1392.33	643.97	926.33	12	9.32	3.94	5.22	10458	10067548	XP_019922397.1	10577	0	PREDICTED: cubilin isoform X2 [Crassostrea gigas]	--	--	--	--	--	K14616	CUBN	cubilin	http://www.genome.jp/dbget-bin/www_bget?ko:K14616	O60494	6777	0	Cubilin OS=Homo sapiens GN=CUBN PE=1 SV=5	PF00008//PF07645//PF09003	EGF-like domain//Calcium-binding EGF domain//Bacteriophage lambda integrase, N-terminal domain	GO:0015074	DNA integration	GO:0003677//GO:0005509//GO:0008907//GO:0005515	DNA binding//calcium ion binding//integrase activity//protein binding	--	--	KOG4292	Cubilin, multiligand receptor mediating cobalamin absorption	0.2699	0.99885	1.5419	1.09e-08	1.2986	3.63e-05	estscan,start:10458 end:444; minus strand
Cluster-16329.136746	342	137	42	24	10.06	4.19	1.18	0.62	2496	3589838	XP_005093234.1	701	9.4e-71	PREDICTED: steroid 17-alpha-hydroxylase..17,20 lyase-like [Aplysia californica]	AY799995.1	AY799995	42	6.64e-10	Tridacna gigas carbonic anhydrase gene, exon 10 and partial cds	--	--	--	--	Q06367	393	1.8e-36	Cytochrome P450 1A1 OS=Cavia porcellus GN=CYP1A1 PE=1 SV=1	PF00067	Cytochrome P450	GO:0055114	oxidation-reduction process	GO:0016705//GO:0020037//GO:0005506	oxidoreductase activity, acting on paired donors, with incorporation or reduction of molecular oxygen//heme binding//iron ion binding	--	--	--	--	1.165	0.62742	3.0302	0.0027547	4.1188	0.00076218	blast,frame:-3 start:2494 end:974
Cluster-16329.136754	340.32	778.88	102.99	69.97	32.3	76.58	9.36	5.84	963	3375046	AGH32327.1	1346	5.8e-146	heat shock protein 70 [Cellana toreuma]	HM769899.1	HM769899	222	2.17362e-110	Chironomus riparius heat shock protein 70 mRNA, complete cds	K03283	HSPA1s	heat shock 70kDa protein 1/2/6/8	http://www.genome.jp/dbget-bin/www_bget?ko:K03283	P41827	1316	6.5e-144	Heat shock protein 70 B2 OS=Anopheles albimanus GN=HSP70B2 PE=3 SV=1	PF01968//PF06974//PF06723	Hydantoinase/oxoprolinase//Protein of unknown function (DUF1298)//MreB/Mbl protein	GO:0000902//GO:0042967//GO:0046486	cell morphogenesis//acyl-carrier-protein biosynthetic process//glycerolipid metabolic process	GO:0016787//GO:0004144	hydrolase activity//diacylglycerol O-acyltransferase activity	--	--	KOG0101	Molecular chaperones HSP70/HSC70, HSP70 sDOWNerfamily	-1.3494	0.025018	1.7291	0.12352	2.568	0.028003	estscan,start:82 end:963
Cluster-16329.136803	996	23	4	220	27.67	0.67	0.11	5.37	2627	--	--	--	--	--	--	--	--	--	--	--	--	--	--	--	--	--	--	PF05375	Pacifastin inhibitor (LCMII)	--	--	GO:0030414	peptidase inhibitor activity	--	--	--	--	5.2816	2.6723e-14	7.9647	1.019e-12	2.4646	2.1293e-07	--
Cluster-16329.136909	20	99	444	187	0.42	2.17	8.9	3.45	3380	9923696	XP_019641234.1	299	5.2e-24	PREDICTED: zinc finger protein 91-like [Branchiostoma belcheri]	AY799997.1	AY799997	47	1.5e-12	Tridacna gigas carbonic anhydrase gene, exons 12, 13 and partial cds	--	--	--	--	Q03923	316	2.1e-27	Zinc finger protein 85 OS=Homo sapiens GN=ZNF85 PE=1 SV=3	PF13912//PF07781//PF00096//PF13465//PF05191	C2H2-type zinc finger//Reovirus minor core protein Mu-2//Zinc finger, C2H2 type//Zinc-finger double domain//Adenylate kinase, active site lid	GO:0046034//GO:0006144	ATP metabolic process//purine nucleobase metabolic process	GO:0004017//GO:0005198//GO:0046872	adenylate kinase activity//structural molecule activity//metal ion binding	GO:0019028	viral capsid	--	--	-2.4623	0.99885	-4.4678	2.05e-05	-2.939	0.3265	blast,frame:-1 start:2276 end:132
Cluster-16329.137005	882	932	388.96	390	24.36	26.79	10.24	9.46	2641	10542044	XP_021376602.1	1406	1.8e-152	dnaJ homolog subfamily C member 3-like [Mizuhopecten yessoensis]	--	--	--	--	--	K09523	DNAJC3	DnaJ homolog subfamily C member 3	http://www.genome.jp/dbget-bin/www_bget?ko:K09523	Q5ZI13	1146	9.2e-124	DnaJ homolog subfamily C member 3 OS=Gallus gallus GN=DNAJC3 PE=2 SV=1	PF13414//PF00515//PF13371//PF13374//PF03496//PF06552//PF13181//PF14863	TPR repeat//Tetratricopeptide repeat//Tetratricopeptide repeat//Tetratricopeptide repeat//ADP-ribosyltransferase exoenzyme//Plant specific mitochondrial import receptor subunit TOM20//Tetratricopeptide repeat//Alkyl sulfatase dimerisation	GO:0009405//GO:0045040	pathogenesis//protein import into mitochondrial outer membrane	GO:0046983//GO:0005515	protein dimerization activity//protein binding	GO:0005576//GO:0005742	extracellular region//mitochondrial outer membrane translocase complex	KOG0550	Molecular chaperone (DnaJ sDOWNerfamily)	-0.2344	0.99885	1.1858	0.014151	1.4632	0.010145	blast,frame:2 start:59 end:1567
Cluster-16329.137064	28.41	426.44	157	54	3.29	51.06	17.42	5.5	839	--	--	--	--	--	--	--	--	--	--	--	--	--	--	--	--	--	--	--	--	--	--	--	--	--	--	--	--	-4.0627	2.4531e-05	-2.4616	0.51467	-0.64064	0.99981	--
Cluster-16329.137066	19	273	99	37	3.24	48.03	16.25	5.57	657	--	--	--	--	--	--	--	--	--	--	--	--	--	--	--	--	--	--	--	--	--	--	--	--	--	--	--	--	-3.9997	0.0029636	-2.3768	0.99897	-0.6756	0.99981	estscan,start:657 end:545; minus strand
Cluster-16329.137068	38	581	290	115	4.02	63.64	29.39	10.71	892	5342064	XP_011427678.1	523	1.5e-50	PREDICTED: rho-related GTP-binding protein RhoJ [Crassostrea gigas]	--	--	--	--	--	K07864	RHOJ, TCL	Ras homolog gene family, member J	http://www.genome.jp/dbget-bin/www_bget?ko:K07864	Q05062	377	4.6e-35	Cell division control protein 42 homolog OS=Caenorhabditis elegans GN=cdc-42 PE=1 SV=2	PF00025//PF00071//PF08477	ADP-ribosylation factor family//Ras family//Ras of Complex, Roc, domain of DAPkinase	GO:0007264	small GTPase mediated signal transduction	GO:0005525	GTP binding	--	--	KOG0393	Ras-related small GTPase, Rho type	-4.0893	1.7442e-07	-2.9273	0.021433	-1.3116	0.99981	blast,frame:1 start:1 end:642
Cluster-16329.13713	1	193	30	14.99	0.12	24.3	3.5	1.61	811	--	--	--	--	--	--	--	--	--	--	--	--	--	--	--	--	--	--	--	--	--	--	--	--	--	--	--	--	-7.7473	0.024575	-4.9022	0.99897	-3.62	0.99981	--
Cluster-16329.137282	275	51	120	32.99	7.2	1.39	2.99	0.76	2771	5355778	XP_011449844.1	248	3.5e-18	PREDICTED: tripartite motif-containing protein 2 [Crassostrea gigas]	--	--	--	--	--	--	--	--	--	--	--	--	--	PF03938//PF06152//PF01436	Outer membrane protein (OmpH-like)//Phage minor capsid protein 2//NHL repeat	--	--	GO:0051082//GO:0005198//GO:0005515	unfolded protein binding//structural molecule activity//protein binding	GO:0019028	viral capsid	--	--	2.276	0.071437	1.2011	0.87903	3.3453	0.018462	estscan,start:2738 end:2424; minus strand
Cluster-16329.137323	168	4	8	18	12.41	0.31	0.57	1.17	1159	3777056	ESO96583.1	721	2.1e-73	hypothetical protein LOTGIDRAFT_239294 [Lottia gigantea]	--	--	--	--	--	--	--	--	--	--	--	--	--	--	--	--	--	--	--	--	--	--	--	5.2375	0.042536	4.397	0.051882	3.5083	0.20259	blast,frame:3 start:3 end:563
Cluster-16329.137345	187	392	1349	309	8.71	18.97	59.95	12.64	1678	6896319	ALM88322.1	495	4.8e-47	neuropeptide receptor A26 [Chilo sDOWNpressalis]	--	--	--	--	--	--	--	--	--	Q868T3	412	7.5e-39	Cardioacceleratory peptide receptor OS=Drosophila melanogaster GN=CCAP-R PE=2 SV=3	PF00001	7 transmembrane receptor (rhodopsin family)	GO:0007186	G-protein coDOWNled receptor signaling pathway	GO:0004930	G-protein coDOWNled receptor activity	GO:0016021	integral component of membrane	KOG3656	FOG: 7 transmembrane receptor	-1.2227	0.6209	-2.8461	4.24e-12	-0.43865	0.99981	blast,frame:3 start:51 end:1097
Cluster-16329.137406	32	103	8	309	7.04	23.28	1.7	60.03	571	--	--	--	--	--	AY799997.1	AY799997	41	5.21e-10	Tridacna gigas carbonic anhydrase gene, exons 12, 13 and partial cds	--	--	--	--	--	--	--	--	--	--	--	--	--	--	--	--	--	--	-1.8413	0.99885	2.0047	0.99897	-2.9855	0.027506	estscan,start:160 end:370
Cluster-16329.137411	1509.1	1421.53	721.09	771.97	39.43	38.66	17.96	17.71	2776	10489379	OWF40218.1	706	2.7e-71	Tetraspanin-11 [Mizuhopecten yessoensis]	--	--	--	--	--	--	--	--	--	Q80WR1	194	2.4e-13	Tetraspanin-18 OS=Mus musculus GN=Tspan18 PE=2 SV=1	PF01284//PF00335//PF05478	Membrane-associating domain//Tetraspanin family//Prominin	--	--	--	--	GO:0016021//GO:0016020	integral component of membrane//membrane	KOG3882	Tetraspanin family integral membrane protein	-0.068603	0.99885	1.0701	0.00065877	1.253	0.0008943	blast,frame:1 start:193 end:1248
Cluster-16329.137444	16	9	235	0.94	0.54	0.32	7.58	0.03	2206	--	--	--	--	--	--	--	--	--	--	--	--	--	--	--	--	--	--	--	--	--	--	--	--	--	--	--	--	0.67523	0.99885	-3.8718	0.017466	4.3752	0.99981	--
Cluster-16329.137509	346	186	928	708	14.5	8.11	37.11	26.06	1834	430418	CAJ31108.1	320	1e-26	nerve hemoglobin [Spisula solidissima]	--	--	--	--	--	--	--	--	--	P41262	180	6.6e-12	Hemoglobin-3 OS=Phacoides pectinatus PE=1 SV=2	PF02671//PF00042	Paired amphipathic helix repeat//Globin	GO:0006355	regulation of transcription, DNA-templated	GO:0019825//GO:0020037	oxygen binding//heme binding	--	--	--	--	0.74062	0.99885	-1.4187	0.0061877	-0.74706	0.99981	blast,frame:-1 start:1384 end:899
Cluster-16329.137695	22	737	275	145	0.49	17.09	5.84	2.83	3210	11095176	XP_022336777.1	211	7.9e-14	uncharacterized protein LOC111133028 [Crassostrea virginica]	--	--	--	--	--	--	--	--	--	--	--	--	--	PF00178//PF03067//PF01640	Ets-domain//Chitin binding domain//Peptidase C10 family	GO:0006355//GO:0006508	regulation of transcription, DNA-templated//proteolysis	GO:0008234//GO:0043565//GO:0003700	cysteine-type peptidase activity//sequence-specific DNA binding//transcription factor activity, sequence-specific DNA binding	GO:0019028//GO:0005667	viral capsid//transcription factor complex	--	--	-5.2209	9.0158e-11	-3.6392	0.0084091	-2.4346	0.99981	estscan,start:2985 end:3122
Cluster-16329.137756	48	403	138	165	2.78	24.26	7.64	8.4	1402	11536238	ATY46523.1	390	6.1e-35	putative fatty acid-binding protein 9 [Octopus vulgaris]	--	--	--	--	--	--	--	--	--	Q99P61	145	5.8e-08	Fatty acid-binding protein, heart OS=Spermophilus tridecemlineatus GN=FABP3 PE=2 SV=3	--	--	--	--	--	--	--	--	--	--	-3.2245	0.00040862	-1.5189	0.99897	-1.4954	0.99981	blast,frame:-2 start:1113 end:661
Cluster-16329.137837	215	72	22	30	3.7	1.29	0.36	0.45	4075	5902615	XP_012936812.1	1618	7.1e-177	PREDICTED: sodium-coDOWNled monocarboxylate transporter 1-like [Aplysia californica]	--	--	--	--	--	K14388	SLC5A8_12, SMCT	solute carrier family 5 (sodium-coDOWNled monocarboxylate transporter), member 8/12	http://www.genome.jp/dbget-bin/www_bget?ko:K14388	Q9Y289	852	1.7e-89	Sodium-dependent multivitamin transporter OS=Homo sapiens GN=SLC5A6 PE=2 SV=2	PF10439//PF00474	Bacteriocin class II with double-glycine leader peptide//Sodium:solute symporter family	GO:0042742//GO:0055085//GO:0006810	defense response to bacterium//transmembrane transport//transport	GO:0005215	transporter activity	GO:0016020	membrane	KOG2349	Na+:iodide/myo-inositol/multivitamin symporters	1.4234	0.88775	3.2934	0.038052	3.1272	0.10913	blast,frame:2 start:26 end:2428
Cluster-16329.137841	334	81	68	95	31.29	7.86	6.1	7.83	972	10484192	OWF35031.1	448	7.9e-42	Caveolin-1 [Mizuhopecten yessoensis]	--	--	--	--	--	K12959	CAV3	caveolin 3	http://www.genome.jp/dbget-bin/www_bget?ko:K12959	Q00PJ9	245	1e-19	Caveolin-1 OS=Atelerix albiventris GN=CAV1 PE=3 SV=1	PF01146	Caveolin	GO:0070836	caveola assembly	--	--	--	--	--	--	1.889	0.081385	2.3009	0.023808	2.0998	0.12618	blast,frame:1 start:220 end:651
[truncated: 2,639 more rows]
